# Supplementary material for: Genomic and transcriptomic insights into molecular basis of sexually dimorphic nuptial spines in Leptobrachium leishanense
Source: Nat Commun. 2019 Dec 5;10:5551. doi: 10.1038/s41467-019-13531-5 (PMC6895153; doi:10.1038/s41467-019-13531-5)
Supplement: Supplementary file 3 — Supplementary Data 1 [file 41467_2019_13531_MOESM3_ESM.xlsx]

## Sheet: Colinearity.mapping-back.result
Supplementary Data 1. Summary of chromosome rearrangements between L. leishanense and X. tropicalis.
X.tropicalis_chr	X.tropicalis_start	X.tropicalis_end	L.leishanensis_chr	L.leishanensis_start	L.leishanensis_end	orientation	Rearrangement Type
Xtr7	82996658	84782279	Lle11	1543106	4219896	-	Inversion
Xtr7	74274281	75458551	Lle11	4961900	6486796	-	Inversion
Xtr7	38390916	39936107	Lle11	7352058	8830612	+	Translocation
Xtr7	53546393	58405260	Lle11	9135894	14418167	+	Translocation
Xtr7	46714655	49609604	Lle11	11396366	14502610	-	Inversion
Xtr7	62430231	67912514	Lle11	16676687	21317088	+	Translocation
Xtr7	68434227	71390695	Lle11	21820027	27349480	-	Inversion
Xtr7	76227330	78143575	Lle11	27436574	31677662	-	Inversion
Xtr7	78631513	82173670	Lle11	32028582	38020805	-	Inversion
Xtr7	72459418	75981362	Lle11	40062026	43333316	+	Translocation
Xtr7	89429721	94901249	Lle11	44842011	58462264	+	Conserved
Xtr7	84880046	87897346	Lle11	58670983	71747790	+	Conserved
Xtr7	85699823	87271034	Lle11	62255380	68673287	-	Inversion
Xtr7	96298478	98244121	Lle11	69286816	76978099	+	Translocation
NW_016683384.1	638754	1045141	Lle11	85954236	86710955	-	Inversion
Xtr7	108972024	114969270	Lle11	91446209	97942823	+	Translocation
Xtr7	110704603	113146731	Lle11	93718694	98385600	-	Inversion
Xtr7	99327353	103709967	Lle11	103406430	109000939	-	Inversion
Xtr7	109112203	110037255	Lle11	103623627	105229738	-	Inversion
Xtr7	104113651	105445356	Lle11	109195951	111870467	+	Translocation
Xtr7	105848900	108888051	Lle11	114199555	122416043	+	Translocation
Xtr1	183702972	185903891	Lle1	98069	7657253	+	Conserved
Xtr1	175173257	185263079	Lle1	98069	24819028	-	Inversion
Xtr1	176671001	178451710	Lle1	16056700	20558753	+	Conserved
Xtr1	190285498	194054895	Lle1	36977536	50579107	+	Translocation
Xtr1	191344247	193417927	Lle1	41623333	47926568	-	Inversion
Xtr1	185263079	189984213	Lle1	55635241	66940849	+	Translocation
Xtr1	173655245	175033811	Lle1	67175558	71083921	-	Inversion
Xtr1	163513579	173579325	Lle1	71129264	99699851	+	Conserved
Xtr1	151429538	155143942	Lle1	103200317	113932012	-	Inversion
Xtr1	157154114	163376521	Lle1	111112570	128684894	-	Inversion
Xtr1	155203940	156912845	Lle1	129305005	134705856	+	Conserved
Xtr1	133950528	136552836	Lle1	135547175	143413682	-	Inversion
Xtr1	137906013	152379891	Lle1	143749001	187601041	-	Inversion
Xtr1	106103904	133827061	Lle1	187802683	258003016	-	Inversion
Xtr1	96604419	98713070	Lle1	258268643	263930426	+	Translocation
Xtr1	100574257	102137973	Lle1	264153618	266891453	+	Conserved
Xtr1	100776699	102137973	Lle1	265855724	269946748	-	Inversion
Xtr1	95323218	96552481	Lle1	277561369	283536420	-	Inversion
Xtr1	98829938	101000148	Lle1	283863689	290136309	+	Conserved
Xtr1	79084848	81983714	Lle1	288566403	302936695	-	Inversion
Xtr1	86233883	86800309	Lle1	290978165	292915890	-	Inversion
Xtr1	79272894	80433270	Lle1	299308806	307007714	+	Conserved
Xtr1	86928436	88014781	Lle1	307407170	312078636	-	Inversion
Xtr1	69281033	70318575	Lle1	315210260	317327160	+	Translocation
NW_016683393.1	14671	1734578	Lle1	317327160	322655428	+	Indel
Xtr1	89030155	93999157	Lle1	322945475	332360733	-	Inversion
Xtr1	71384661	78502048	Lle1	334576265	349493457	+	Translocation
Xtr1	75435123	77929475	Lle1	362193624	370175906	+	Conserved
Xtr1	70561490	74887862	Lle1	364347614	374867858	-	Inversion
Xtr1	63812177	69220955	Lle1	375628162	395249397	-	Inversion
Xtr1	54438721	55649160	Lle1	381592616	384671044	-	Inversion
Xtr1	44572178	51810757	Lle1	393922765	412708276	+	Translocation
Xtr1	57418739	64057995	Lle1	411891548	429436664	+	Conserved
Xtr1	55893382	62164812	Lle1	412617042	432062297	-	Inversion
Xtr1	24009248	44254155	Lle1	433163052	485417496	-	Inversion
Xtr1	20972084	23470023	Lle1	487289104	493100821	+	Conserved
Xtr1	16440697	20782057	Lle1	493525423	506367971	+	Conserved
Xtr1	11591288	15545348	Lle1	510222659	521330494	+	Conserved
Xtr1	1098421	6457206	Lle1	522845833	531345108	+	Conserved
Xtr1	142945	10118944	Lle1	542981287	565668978	-	Inversion
Xtr2	226322	23900514	Lle2	8367060	62141646	+	Conserved
Xtr2	244739	2661659	Lle2	15369661	19977630	-	Inversion
Xtr2	16475417	23541127	Lle2	46192216	61168444	-	Inversion
Xtr2	31774190	32970287	Lle2	63345050	68080648	-	Inversion
Xtr2	36999222	38155989	Lle2	66177812	68847399	-	Inversion
Xtr2	40096791	46195343	Lle2	69058942	80950383	-	Inversion
Xtr2	44171635	45622870	Lle2	69447548	73124893	+	Translocation
Xtr2	39442568	40247776	Lle2	79299543	80660222	+	Translocation
Xtr2	25093369	28589848	Lle2	81196189	88957886	-	Inversion
Xtr2	23970689	24964331	Lle2	89051502	93096991	+	Conserved
Xtr2	38171685	40517291	Lle2	93239212	99530614	+	Conserved
Xtr2	33815998	37589737	Lle2	93563867	107178346	-	Inversion
Xtr2	66206332	72429357	Lle2	112069029	127514532	-	Inversion
Xtr2	68355086	75961717	Lle2	112204771	122708268	+	Translocation
Xtr2	65707417	68339419	Lle2	122903339	129606906	+	Translocation
Xtr2	72085312	74205341	Lle2	129928924	139810131	+	Translocation
Xtr2	63006517	65377580	Lle2	146166390	151791541	+	Translocation
Xtr2	59529713	64554907	Lle2	150120159	170988602	-	Inversion
Xtr2	48958667	52911236	Lle2	176776398	200283074	+	Conserved
Xtr2	52482772	53734414	Lle2	193874841	199775390	-	Inversion
Xtr2	53734414	57736853	Lle2	200107390	209515392	-	Inversion
Xtr2	55315621	58513583	Lle2	207101910	216673160	-	Inversion
Xtr2	82204459	82418000	Lle2	215832115	216547013	-	Inversion
Xtr2	86462537	87759839	Lle2	218659355	222463890	-	Inversion
Xtr2	96447299	101009559	Lle2	223258319	228097146	-	Inversion
Xtr2	83613413	85977537	Lle2	231850024	244450920	+	Conserved
Xtr2	82439339	85069794	Lle2	234901648	241422801	-	Inversion
Xtr2	54765487	55295174	Lle2	244519035	245949949	-	Inversion
Xtr2	89082524	94282743	Lle2	246230756	260282427	+	Conserved
Xtr2	93909223	96447299	Lle2	255745625	261231296	-	Inversion
Xtr2	91178631	92516576	Lle2	261327198	264690837	+	Conserved
Xtr2	98126513	100593249	Lle2	265515154	271160481	-	Inversion
Xtr2	100145852	146537487	Lle2	267015655	392863875	+	Conserved
Xtr9	56373411	61904211	Lle2	376946667	383629503	-	Inversion
Xtr2	146324577	147345676	Lle2	390460092	393739934	-	Inversion
Xtr2	147345676	153360277	Lle2	394257423	411219215	-	Inversion
Xtr2	148746167	149471960	Lle2	404281221	406487221	+	Conserved
Xtr2	153384115	155551557	Lle2	411341059	416124762	+	Conserved
Xtr2	154844519	155956725	Lle2	414731253	417452235	-	Inversion
Xtr2	157328531	159160711	Lle2	421058108	423806539	+	Conserved
Xtr2	159212814	164799669	Lle2	424084332	437086744	-	Inversion
Xtr2	165251964	168608086	Lle2	440437113	448130062	+	Conserved
Xtr2	167058584	168480008	Lle2	444960000	448546062	-	Inversion
Xtr2	156201002	156926152	Lle2	453735290	455456339	-	Inversion
Xtr10	2515404	6208102	Lle12	3108494	7534605	+	Conserved
Xtr10	34475750	34964810	Lle12	3212933	3960121	+	Translocation
Xtr10	751606	1514122	Lle12	10259774	10823561	-	Inversion
Xtr10	33413607	34263322	Lle12	12772159	14529356	+	Translocation
Xtr10	31830609	33752428	Lle12	13578332	17079086	-	Inversion
Xtr10	15539311	16890980	Lle12	16750045	19738472	+	Translocation
Xtr10	9196729	10670626	Lle12	25019327	28145934	+	Translocation
Xtr10	13717075	14290150	Lle12	25049095	26364117	-	Inversion
NW_016683386.1	35919	1432125	Lle12	30916267	33669018	-	Inversion
Xtr10	2659923	3450946	Lle12	33815059	35549771	+	Conserved
Xtr10	36234122	36664144	Lle12	38675214	39592531	-	Inversion
Xtr10	36308682	37126894	Lle12	39351164	41764296	+	Translocation
Xtr10	7283530	8900783	Lle12	42200114	46270993	-	Inversion
Xtr10	28517292	30567938	Lle12	46626054	53662035	-	Inversion
Xtr10	25329265	29784928	Lle12	71557276	80526598	+	Conserved
Xtr10	35014290	35758367	Lle12	81207294	82358161	+	Conserved
Xtr10	31056546	31662782	Lle12	82994231	84753389	-	Inversion
Xtr10	19617899	20042782	Lle12	86088961	86507887	-	Inversion
Xtr10	37667140	39502468	Lle12	89820769	92194275	+	Conserved
Xtr10	21344681	24890911	Lle12	100653614	105417334	+	Translocation
Xtr10	16423909	20723569	Lle12	104188401	110419716	-	Inversion
Xtr5	133402463	134141962	Lle4	770083	2559245	-	Inversion
Xtr5	132702363	144524422	Lle4	4020375	27589089	+	Conserved
Xtr5	141577658	144744355	Lle4	25814402	33036531	-	Inversion
Xtr5	144973636	146425266	Lle4	42281289	44325045	+	Translocation
NW_016683369.1	117712	1034023	Lle4	48029123	50487446	+	Indel
Xtr5	119963590	122360611	Lle4	63866152	68607819	-	Inversion
Xtr5	121927743	124424526	Lle4	64964918	71811454	+	Conserved
Xtr5	125204708	132101845	Lle4	73089514	96529991	-	Inversion
Xtr5	114710948	121482923	Lle4	89718768	107433752	-	Inversion
Xtr5	101041568	106547752	Lle4	107433752	121718009	-	Inversion
Xtr5	106353018	108158190	Lle4	122385198	125533405	-	Inversion
Xtr5	92807088	100968019	Lle4	125076110	147004616	+	Conserved
Xtr5	96548848	98145271	Lle4	134628402	139252720	-	Inversion
Xtr5	107926508	109975165	Lle4	147177287	151652040	-	Inversion
Xtr5	108887558	113899464	Lle4	149013666	157165053	+	Translocation
Xtr5	111141449	114638603	Lle4	155040545	163750047	-	Inversion
Xtr5	88045922	92604606	Lle4	164125604	175019743	+	Conserved
Xtr5	78930914	86087437	Lle4	177663483	186144928	+	Conserved
Xtr5	86102778	87899926	Lle4	183090551	186065775	-	Inversion
Xtr5	54676439	57007769	Lle4	186187948	197706374	+	Translocation
Xtr5	46488654	48482591	Lle4	192042813	201149344	+	Translocation
Xtr5	44158599	46420814	Lle4	198140662	210301524	-	Inversion
Xtr5	40151881	42733470	Lle4	202068644	213536193	+	Translocation
Xtr5	61856947	67491674	Lle4	214429449	219887487	+	Translocation
Xtr5	59481123	67907135	Lle4	217235284	244941416	-	Inversion
Xtr5	40838793	42272018	Lle4	249207671	255824796	-	Inversion
Xtr5	69203360	70984090	Lle4	267074779	271459269	-	Inversion
Xtr5	69313517	77875311	Lle4	269800058	283822197	+	Conserved
Xtr5	50407063	54146007	Lle4	291578598	297477306	+	Conserved
Xtr5	51680064	52554708	Lle4	294265208	297158505	-	Inversion
Xtr5	37226634	39471815	Lle4	300221291	303296407	+	Conserved
Xtr5	82864476	86065720	Lle4	303487210	309416185	-	Inversion
Xtr5	23626011	30976500	Lle4	311559726	326855522	+	Conserved
Xtr5	4275698	16923708	Lle4	321867788	351648874	+	Conserved
Xtr5	11263831	12216456	Lle4	338887393	341021215	-	Inversion
Xtr5	3192624	5444666	Lle4	352189479	356620103	+	Conserved
Xtr5	16832230	23346929	Lle4	362852669	376769789	-	Inversion
Xtr5	975526	3393467	Lle4	377466392	383923890	+	Conserved
Xtr9	76767410	80337280	Lle7	13271906	30303522	+	Conserved
Xtr9	59711870	76896127	Lle7	20988814	50053436	-	Inversion
Xtr2	141332144	144606086	Lle7	46962324	56181730	-	Inversion
Xtr6	31548855	34115466	Lle7	49772653	53525861	+	Indel
Xtr9	57951716	61129053	Lle7	50053436	53226405	+	Conserved
Xtr9	56866884	59195875	Lle7	53244907	56905340	-	Inversion
Xtr9	45969767	49639944	Lle7	59100321	62958632	-	Inversion
Xtr9	46549028	56849095	Lle7	59820806	80247666	+	Conserved
Xtr9	54161481	55483461	Lle7	72511699	75365426	-	Inversion
Xtr9	38096748	46162753	Lle7	76482707	88784269	-	Inversion
Xtr9	32686775	34970886	Lle7	98653287	102877788	-	Inversion
Xtr9	25931723	29846829	Lle7	106560783	123298129	-	Inversion
Xtr9	18107264	26308086	Lle7	121718705	141223394	+	Conserved
Xtr9	10363785	12794774	Lle7	140994770	144708746	-	Inversion
Xtr9	10467750	16963559	Lle7	143364140	151193749	+	Conserved
Xtr9	14388072	15538558	Lle7	146857798	148629245	-	Inversion
Xtr9	8384481	10999034	Lle7	151193749	154269819	-	Inversion
Xtr9	9522907	10019968	Lle7	151784370	152592809	+	Conserved
Xtr9	2547252	6469403	Lle7	156638634	159646537	+	Conserved
Xtr9	3769277	6682425	Lle7	157119367	159511460	-	Inversion
Xtr9	6599269	8317105	Lle7	161485919	164521154	-	Inversion
Xtr9	1749700	4740209	Lle7	163621453	165888514	-	Inversion
Xtr4	19065760	24866861	Lle10	132572	7784960	-	Inversion
Xtr4	66764161	69559532	Lle10	7784960	11407184	-	Inversion
Xtr4	63921561	66736575	Lle10	11430410	14482378	+	Conserved
Xtr4	61752468	63504749	Lle10	14578034	17099395	-	Inversion
Xtr4	25536910	28550268	Lle10	17244295	20735272	+	Translocation
Xtr4	61095000	61985139	Lle10	21244265	28251340	-	Inversion
Xtr4	55356631	61113388	Lle10	22242098	31709737	+	Conserved
Xtr4	50264224	55337376	Lle10	31789282	39521590	-	Inversion
Xtr4	51177078	54722654	Lle10	32593419	34463606	+	Conserved
Xtr4	46242781	51759685	Lle10	34569274	38665833	+	Conserved
Xtr4	42722144	46897007	Lle10	39287191	45176254	-	Inversion
Xtr4	40858063	42254744	Lle10	51981585	55085148	+	Conserved
Xtr4	35407572	37911702	Lle10	55085148	61026602	-	Inversion
Xtr4	9082460	12222293	Lle10	61560119	67309461	-	Inversion
Xtr4	12311404	14936849	Lle10	67413481	69703729	-	Inversion
Xtr4	32003428	35811184	Lle10	69703729	74067339	+	Conserved
Xtr4	12535284	17329000	Lle10	75229545	79724734	+	Conserved
Xtr4	2084624	5415120	Lle10	99888754	107443866	+	Conserved
Xtr4	4934400	7697525	Lle10	103423121	108282374	-	Inversion
Xtr4	96748	3557917	Lle10	108363571	111837188	+	Conserved
Xtr4	7390637	8072628	Lle10	108820831	111284367	+	Translocation
Xtr4	39762920	41113510	Lle10	126140749	129225251	+	Translocation
Xtr7	19664764	24618383	Lle6	19524087	27925399	+	Translocation
Xtr7	860459	1854535	Lle6	28041030	29780687	-	Inversion
Xtr7	17010176	20576621	Lle6	31922159	40071510	+	Conserved
Xtr7	24627486	27440849	Lle6	36338189	40944233	+	Conserved
Xtr3	106218339	107310997	Lle6	36716033	47781934	-	Inversion
Xtr7	4369147	16912860	Lle6	41140969	62947752	-	Inversion
Xtr7	11400132	11947440	Lle6	49466940	50740889	+	Translocation
Xtr7	8965746	10268830	Lle6	53140224	55280402	+	Translocation
Xtr7	27917671	31743856	Lle6	63043818	69722071	+	Conserved
Xtr7	49560187	53397707	Lle6	67653532	74492136	+	Conserved
Xtr7	31343464	35447514	Lle6	74492136	85085866	-	Inversion
Xtr7	56105073	61052329	Lle6	83432778	106564261	+	Conserved
Xtr7	35698056	38338651	Lle6	92011486	109846919	-	Inversion
Xtr7	58308846	60394959	Lle6	117541544	125966303	-	Inversion
Xtr7	45547119	50910907	Lle6	151740314	156327329	-	Inversion
Xtr4	28831015	29688838	Lle8	1126777	2838236	+	Indel
Xtr4	72516356	76006070	Lle8	3122170	8706283	-	Inversion
Xtr4	80926111	83146076	Lle8	8706283	12725619	-	Inversion
Xtr4	81388637	87079672	Lle8	11794506	20125632	+	Translocation
Xtr4	78082909	80814667	Lle8	20217706	25093344	+	Translocation
Xtr4	69855983	72734566	Lle8	23346115	29955084	-	Inversion
Xtr4	76078230	79755064	Lle8	34131676	38101679	+	Conserved
Xtr4	87105734	98645171	Lle8	37773768	63299826	+	Conserved
Xtr4	89941692	93310938	Lle8	44184024	51264262	-	Inversion
Xtr4	98671380	102237401	Lle8	64846369	73365888	-	Inversion
Xtr4	112263435	114418768	Lle8	75053277	81405060	+	Translocation
Xtr4	111734360	112399275	Lle8	81685572	84213417	+	Translocation
Xtr4	103933142	105638695	Lle8	84915472	91753588	-	Inversion
Xtr4	108707870	111389193	Lle8	91051662	109240925	+	Conserved
Xtr4	105773634	108643927	Lle8	102738154	112824706	+	Translocation
Xtr4	127627104	128820181	Lle8	117412509	120451301	-	Inversion
Xtr4	128849076	131324141	Lle8	123264311	128522472	-	Inversion
Xtr4	129765662	133452904	Lle8	126585006	136050845	+	Translocation
Xtr4	115483119	122481193	Lle8	144979758	155048186	+	Conserved
Xtr4	108762818	109349131	Lle8	153000911	153996989	-	Inversion
Xtr4	126235940	127672059	Lle8	154013217	156309786	+	Translocation
Xtr4	121304102	127721686	Lle8	159842125	165762449	-	Inversion
Xtr4	121311894	121820787	Lle8	165717850	166877323	+	Conserved
Xtr8	110006512	112350244	Lle13	38833	4739751	+	Conserved
Xtr8	105416225	107547688	Lle13	4980162	6584692	+	Conserved
Xtr8	113696045	117519003	Lle13	6716966	11253856	+	Translocation
Xtr8	113727015	115611553	Lle13	6716966	9461507	-	Inversion
Xtr8	65568058	66710860	Lle13	16827057	18534602	-	Inversion
Xtr8	101277936	103574574	Lle13	21239370	22614290	+	Conserved
Xtr8	80771641	82718342	Lle13	23015606	27346780	+	Translocation
Xtr8	76931415	80733490	Lle13	28307430	35105446	+	Translocation
Xtr8	90916380	94800504	Lle13	36490461	41562690	+	Conserved
Xtr8	83327133	89133786	Lle13	38011351	51803569	+	Conserved
Xtr8	85770062	87476369	Lle13	43726204	47750673	-	Inversion
Xtr8	87849301	88999230	Lle13	48801533	51568689	-	Inversion
Xtr8	61308109	61824829	Lle13	52395310	53190982	+	Translocation
Xtr8	92744293	93901954	Lle13	52837366	54300022	-	Inversion
Xtr8	93735028	98871791	Lle13	58682014	65572544	-	Inversion
Xtr8	83053226	84845392	Lle13	64952044	68193174	-	Inversion
Xtr8	74790536	75696550	Lle13	74920495	79718916	+	Conserved
Xtr8	60724145	61284071	Lle13	79702152	80708550	+	Conserved
Xtr8	69458225	74656426	Lle13	80194510	82081755	-	Inversion
Xtr8	89148355	90526311	Lle13	82183429	86450732	+	Translocation
Xtr8	89619382	90526311	Lle13	82996467	85581624	-	Inversion
Xtr8	75429995	76438930	Lle13	84347267	87175698	-	Inversion
Xtr8	64657014	66001373	Lle13	89746959	92351946	-	Inversion
Xtr3	133981672	137132777	Lle3	10691671	14330650	-	Inversion
NW_016683461.1	43152	199282	Lle3	16192850	16470980	+	Indel
Xtr3	131364254	133805673	Lle3	18424759	23945906	-	Inversion
Xtr3	125314992	130667265	Lle3	32840747	49268006	-	Inversion
Xtr3	129502179	129927104	Lle3	35436296	36499475	+	Conserved
NW_016683492.1	11425	220619	Lle3	37011718	37694682	+	Indel
Xtr3	128309972	128871370	Lle3	38299595	40037652	+	Conserved
Xtr3	121864091	124617208	Lle3	49441316	53365526	-	Inversion
Xtr3	79904050	85785018	Lle3	53334731	70063720	-	Inversion
Xtr3	85873537	105915957	Lle3	70505497	124913038	+	Conserved
Xtr3	90076372	91909529	Lle3	82780644	87916815	-	Inversion
Xtr3	106218339	117980946	Lle3	125271468	156768445	-	Inversion
Xtr3	118184240	121850749	Lle3	156805282	164057995	+	Translocation
Xtr3	65138919	79823540	Lle3	164170847	202192254	-	Inversion
Xtr3	122141620	122581779	Lle3	171045592	172320228	-	Inversion
Xtr3	17729324	20889052	Lle3	202773531	209314896	+	Translocation
Xtr3	9503559	13774373	Lle3	211964828	219635874	+	Translocation
Xtr3	1792122	6623763	Lle3	221883445	240369858	-	Inversion
Xtr3	6332179	12396786	Lle3	223978912	237148214	-	Inversion
NW_016683455.1	62528	434821	Lle3	240521701	243225693	-	Inversion
NW_016683387.1	202718	951432	Lle3	247305266	254796689	-	Inversion
Xtr3	14549645	17380400	Lle3	270869598	285146822	+	Translocation
Xtr3	22502667	65108948	Lle3	290137231	391117301	+	Conserved
Xtr3	30643636	34834785	Lle3	311529807	319112238	+	Translocation
Xtr3	51075552	52086618	Lle3	353577393	355605350	-	Inversion
Xtr8	47616604	51833045	Lle9	991343	8576220	-	Inversion
Xtr8	53761300	54418907	Lle9	1289985	2310161	+	Conserved
Xtr8	38712963	43401370	Lle9	7625692	16329226	-	Inversion
Xtr8	41207540	45423403	Lle9	11773980	25427036	+	Conserved
Xtr8	34185139	38679284	Lle9	26505380	34994176	-	Inversion
Xtr8	58791367	60605175	Lle9	37334169	40537149	+	Translocation
Xtr8	54695134	59039023	Lle9	37980581	48995465	-	Inversion
Xtr8	52448600	53087279	Lle9	48590270	49652706	+	Translocation
Xtr8	52806088	53726046	Lle9	54555556	55623312	+	Translocation
Xtr8	45423403	48193609	Lle9	55821335	61545205	-	Inversion
Xtr8	24658950	34021547	Lle9	62135270	80130514	+	Conserved
Xtr8	24769896	26338498	Lle9	63581829	67853215	-	Inversion
Xtr8	19610234	22705487	Lle9	76673249	88000121	+	Conserved
Xtr8	16724656	18945202	Lle9	85450037	95817961	-	Inversion
Xtr8	9232505	12414298	Lle9	114757717	118082585	+	Conserved
Xtr8	2523031	3892291	Lle9	119671372	121786691	+	Translocation
Xtr8	23149507	23715669	Lle9	122427397	123753300	+	Translocation
Xtr8	22774978	24081541	Lle9	123295341	124710980	-	Inversion
Xtr8	11925689	14481262	Lle9	125199342	126655571	-	Inversion
Xtr8	7379371	8955832	Lle9	127091592	130201990	+	Conserved
Xtr8	2304780	7230788	Lle9	128583782	136180145	+	Conserved
Xtr8	4401567	5210115	Lle9	131413545	134441572	-	Inversion
NW_016683446.1	65936	966854	Lle9	137370329	138897010	+	Indel
Xtr2	81601797	82344579	Lle9	140563186	143442780	-	Inversion
Xtr8	165253	2739331	Lle9	145996854	148825927	-	Inversion
Xtr6	116259739	130449353	Lle5	18003169	43865363	+	Conserved
NW_016683417.1	120475	697488	Lle5	31258991	32939028	-	Inversion
Xtr6	116355920	129750090	Lle5	32517928	53375351	-	Inversion
Xtr6	114220013	115710941	Lle5	53866583	57901716	+	Conserved
Xtr6	86257082	113072964	Lle5	58259052	121177827	-	Inversion
NW_016683375.1	76232	2678194	Lle5	121507578	126915404	-	Inversion
Xtr6	27347132	31320564	Lle5	127317969	133251011	+	Conserved
Xtr6	48222288	49032827	Lle5	138224099	139857169	-	Inversion
Xtr6	83069634	86026507	Lle5	141256994	148319511	-	Inversion
Xtr6	49792851	63126702	Lle5	149032937	179465887	+	Conserved
Xtr6	59100010	62264104	Lle5	171142886	177893751	-	Inversion
Xtr6	34271947	40865394	Lle5	179465887	193533372	+	Conserved
Xtr6	62783210	67245967	Lle5	234049196	245248425	+	Translocation
Xtr6	80396735	81813899	Lle5	245294673	250909808	-	Inversion
Xtr6	71264403	74072981	Lle5	248088955	258009582	+	Translocation
Xtr6	73013078	76589186	Lle5	252758443	259869971	-	Inversion
NW_016683410.1	53490	1608090	Lle5	262747311	266049655	+	Indel
Xtr6	42225226	47189264	Lle5	266723994	275891040	-	Inversion
Xtr6	31548855	38567625	Lle5	272172880	282936730	-	Inversion
Xtr9	55975693	61904211	Lle5	275891040	290661413	-	Inversion
Xtr10	4728312	5230366	Lle5	279233595	281036554	+	Indel
Xtr2	142409342	143958856	Lle5	279310544	283030388	+	Indel
Xtr6	76589186	80482921	Lle5	282977115	288848930	-	Inversion
Xtr6	5299686	23579901	Lle5	290337597	326767962	-	Inversion
Xtr6	8609513	10348879	Lle5	316877215	319723810	+	Conserved
NW_016683377.1	69771	1271847	Lle5	326996935	329984333	-	Inversion
Xtr6	2082548	5271008	Lle5	331447970	339432727	+	Conserved

## Sheet: translocations
X.tropicalis_chr	X.tropicalis_start	X.tropicalis_end	L.leishanensis_chr	L.leishanensis_start	L.leishanensis_end	orientation	Rearrangement Type	PacBio_Left_start	PacBio_Left_end	PacBio_start	PacBio_Right_end	PacBio_Left	PacBio_Right
Xtr9	56373411	61904211	Lle2	376946667	383629503	-	Translocation	376780081	376946667	383629503	383762994	non-Breakpoint	non-Breakpoint
Xtr9	55975693	61904211	Lle5	275891040	290661413	-	Translocation	275669217	275891040	290661413	290797994	non-Breakpoint	non-Breakpoint
Xtr10	4728312	5230366	Lle5	279233595	281036554	+	Translocation	278387869	279233595	281036554	281137327	non-Breakpoint	non-Breakpoint
Xtr2	142409342	143958856	Lle5	279310544	283030388	+	Translocation	279214714	279310544	283030388	283144057	non-Breakpoint	non-Breakpoint
Xtr3	106218339	107310997	Lle6	36716033	47781934	-	Translocation	36626560	36716033	47781934	47865139	non-Breakpoint	non-Breakpoint
Xtr2	81601797	82344579	Lle9	140563186	143442780	-	Translocation	140464146	140563186	143442780	143610708	non-Breakpoint	non-Breakpoint
