# Supplementary material for: Genomic and transcriptomic insights into molecular basis of sexually dimorphic nuptial spines in Leptobrachium leishanense
Source: Nat Commun. 2019 Dec 5;10:5551. doi: 10.1038/s41467-019-13531-5 (PMC6895153; doi:10.1038/s41467-019-13531-5)
Supplement: Supplementary file 4 — Supplementary Data 2 [file 41467_2019_13531_MOESM4_ESM.xlsx]

## Sheet: Sheet1
Supplementary Data 2. Significantly enriched biological processes and pathways for expanded gene families in seven anurans.
Species	GO enrichemnt_biological processes						KEGG enrichment
	Gene_Ontology_term	Cluster_frequency	Genome_frequency	P-value	Corrected_P-value		Kegg_pathway	ko_id	Cluster_frequency	Genome_frequency	P-value	Corrected_P-value
Leptobrichium leishanensis	sensory perception of smell (GO:0007608);	61 out of 562 10.8540925266904%	188 out of 9721 1.93395741178891%	0	0		Cell adhesion molecules (CAMs)	ko04514	32 out of 163 19.6319018404908%	153 out of 5525 2.76923076923077%	0	0
	response to stimulus (GO:0050896);	101 out of 562 17.9715302491103%	255 out of 9721 2.62318691492645%	0	0		Endocytosis	ko04144	39 out of 163 23.9263803680982%	309 out of 5525 5.59276018099547%	0	0
	homophilic cell adhesion via plasma membrane adhesion molecules (GO:0007156);	56 out of 562 9.9644128113879%	81 out of 9721 0.833247608270754%	4.54815e-51	2.68341e-49		Phagosome	ko04145	44 out of 163 26.9938650306748%	182 out of 5525 3.29411764705882%	2.39586e-13	8.6251e-12
	immune system process (GO:0002376);	19 out of 562 3.38078291814947%	37 out of 9721 0.380619277852073%	1.48897e-14	8.78493e-13		RIG-I-like receptor signaling pathway	ko04622	23 out of 163 14.1104294478528%	86 out of 5525 1.55656108597285%	2.70006e-13	9.72022e-12
	single-organism process (GO:0044699);	93 out of 562 16.5480427046263%	261 out of 9721 2.68490895998354%	9.07052e-14	5.35161e-12		Herpes simplex infection	ko05168	35 out of 163 21.4723926380368%	197 out of 5525 3.56561085972851%	4.00791e-13	1.44285e-11
	oxidation-reduction process (GO:0055114);	87 out of 562 15.4804270462633%	528 out of 9721 5.43153996502417%	2.60769e-12	1.53854e-10		Drug metabolism - cytochrome P450	ko00982	16 out of 163 9.8159509202454%	52 out of 5525 0.941176470588235%	5.8098e-13	2.09153e-11
	signal transduction (GO:0007165);	125 out of 562 22.2419928825623%	471 out of 9721 4.84518053698179%	4.14901e-12	2.44792e-10		Retinol metabolism	ko00830	16 out of 163 9.8159509202454%	58 out of 5525 1.04977375565611%	4.2526e-12	1.53094e-10
	antigen processing and presentation (GO:0019882);	10 out of 562 1.77935943060498%	16 out of 9721 0.164592120152248%	2.25263e-09	1.32905e-07		Taurine and hypotaurine metabolism	ko00430	9 out of 163 5.52147239263804%	23 out of 5525 0.416289592760181%	7.79111e-09	2.8048e-07
	cell adhesion (GO:0007155);	21 out of 562 3.73665480427046%	109 out of 9721 1.12128381853719%	8.77305e-07	5.1761e-05		Primary bile acid biosynthesis	ko00120	11 out of 163 6.74846625766871%	40 out of 5525 0.723981900452489%	1.16049e-08	4.17778e-07
	defense response to Gram-negative bacterium (GO:0050829);	8 out of 562 1.42348754448399%	16 out of 9721 0.164592120152248%	1.01137e-06	5.96708e-05		Tyrosine metabolism	ko00350	10 out of 163 6.13496932515337%	46 out of 5525 0.832579185520362%	6.18197e-07	2.22551e-05
	single-organism metabolic process (GO:0044710);	10 out of 562 1.77935943060498%	27 out of 9721 0.277749202756918%	1.32719e-06	7.83044e-05		PI3K-Akt signaling pathway	ko04151	12 out of 163 7.36196319018405%	70 out of 5525 1.26696832579186%	7.00058e-07	2.52021e-05
	defense response to Gram-positive bacterium (GO:0050830);	8 out of 562 1.42348754448399%	17 out of 9721 0.174879127661763%	1.81397e-06	0.000107024		Biosynthesis of unsaturated fatty acids	ko01040	9 out of 163 5.52147239263804%	41 out of 5525 0.742081447963801%	2.11511e-06	7.6144e-05
	protein polymerization (GO:0051258);	10 out of 562 1.77935943060498%	28 out of 9721 0.288036210266434%	1.95855e-06	0.000115554		Vitamin B6 metabolism	ko00750	5 out of 163 3.06748466257669%	9 out of 5525 0.16289592760181%	2.40789e-06	8.66842e-05
	microtubule-based process (GO:0007017);	9 out of 562 1.60142348754448%	26 out of 9721 0.267462195247403%	8.70554e-06	0.000513627		Metabolism of xenobiotics by cytochrome P450	ko00980	9 out of 163 5.52147239263804%	54 out of 5525 0.97737556561086%	2.30976e-05	0.000831515
	chaperone mediated protein folding requiring cofactor (GO:0051085);	7 out of 562 1.24555160142349%	16 out of 9721 0.164592120152248%	1.50461e-05	0.000887718		Salmonella infection	ko05132	14 out of 163 8.58895705521472%	148 out of 5525 2.67873303167421%	0.000102939	0.00370581
	acyl-CoA metabolic process (GO:0006637);	6 out of 562 1.06761565836299%	12 out of 9721 0.123444090114186%	2.48962e-05	0.00146887		Drug metabolism - other enzymes	ko00983	6 out of 163 3.68098159509202%	32 out of 5525 0.579185520361991%	0.000288223	0.010376
	immune response (GO:0006955);	10 out of 562 1.77935943060498%	36 out of 9721 0.370332270342557%	2.49078e-05	0.00146956		Nicotinate and nicotinamide metabolism	ko00760	6 out of 163 3.68098159509202%	39 out of 5525 0.705882352941177%	0.000874824	0.0314937
	chitin catabolic process (GO:0006032);	5 out of 562 0.889679715302491%	8 out of 9721 0.0822960600761239%	3.0713e-05	0.00181207		Peroxisome	ko04146	10 out of 163 6.13496932515337%	105 out of 5525 1.90045248868778%	0.000977546	0.0351917
	nucleosome assembly (GO:0006334);	15 out of 562 2.66903914590747%	79 out of 9721 0.812673593251723%	3.83468e-05	0.00226246		ABC transporters	ko02010	6 out of 163 3.68098159509202%	40 out of 5525 0.723981900452489%	0.00100445	0.0361601
Nanorana parkeri	nucleosome assembly (GO:0006334);	20 out of 332 6.02409638554217%	58 out of 9176 0.632083696599826%	0	0		RIG-I-like receptor signaling pathway	ko04622	22 out of 143 15.3846153846154%	86 out of 5082 1.6922471467926%	0	0
	homophilic cell adhesion via plasma membrane adhesion molecules (GO:0007156);	20 out of 332 6.02409638554217%	42 out of 9176 0.457715780296425%	6.92779e-14	4.15668e-12		Drug metabolism - cytochrome P450	ko00982	16 out of 143 11.1888111888112%	47 out of 5082 0.924832743014561%	9.72555e-14	3.59845e-12
	sensory perception of smell (GO:0007608);	49 out of 332 14.7590361445783%	193 out of 9176 2.10331299040976%	1.23346e-13	7.40075e-12		Retinol metabolism	ko00830	18 out of 143 12.5874125874126%	52 out of 5082 1.02321920503739%	9.82547e-14	3.63543e-12
	signal transduction (GO:0007165);	75 out of 332 22.5903614457831%	427 out of 9176 4.65344376634699%	1.62148e-12	9.72888e-11		Olfactory transduction	ko04740	10 out of 143 6.99300699300699%	38 out of 5082 0.747737111373475%	5.47533e-08	2.02587e-06
	oxidation-reduction process (GO:0055114);	62 out of 332 18.6746987951807%	505 out of 9176 5.50348735832607%	1.79567e-12	1.0774e-10		Tyrosine metabolism	ko00350	11 out of 143 7.69230769230769%	49 out of 5082 0.964187327823691%	6.94365e-08	2.56915e-06
	response to stimulus (GO:0050896);	31 out of 332 9.33734939759036%	199 out of 9176 2.16870095902354%	4.32376e-12	2.59426e-10		Neuroactive ligand-receptor interaction	ko04080	27 out of 143 18.8811188811189%	318 out of 5082 6.25737898465171%	1.45651e-07	5.3891e-06
	meiotic nuclear division (GO:0007126);	13 out of 332 3.91566265060241%	29 out of 9176 0.316041848299913%	5.80702e-12	3.48421e-10		Glycosphingolipid biosynthesis - globo series	ko00603	7 out of 143 4.89510489510489%	18 out of 5082 0.354191263282172%	2.96253e-07	1.09614e-05
	DNA recombination (GO:0006310);	13 out of 332 3.91566265060241%	35 out of 9176 0.381429816913688%	1.03782e-10	6.22693e-09		Vitamin B6 metabolism	ko00750	5 out of 143 3.4965034965035%	8 out of 5082 0.157418339236521%	8.61033e-07	3.18582e-05
	cell adhesion (GO:0007155);	21 out of 332 6.32530120481928%	112 out of 9176 1.2205754141238%	4.06606e-10	2.43964e-08		Primary bile acid biosynthesis	ko00120	8 out of 143 5.59440559440559%	31 out of 5082 0.609996064541519%	1.47414e-06	5.4543e-05
	single-organism process (GO:0044699);	28 out of 332 8.43373493975904%	212 out of 9176 2.31037489102005%	2.34061e-09	1.40437e-07		Phagosome	ko04145	15 out of 143 10.4895104895105%	147 out of 5082 2.89256198347107%	1.28712e-05	0.000476233
	digestion (GO:0007586);	9 out of 332 2.71084337349398%	22 out of 9176 0.239755884917175%	3.13052e-08	1.87831e-06		Metabolism of xenobiotics by cytochrome P450	ko00980	8 out of 143 5.59440559440559%	47 out of 5082 0.924832743014561%	4.01367e-05	0.00148506
	protein polymerization (GO:0051258);	9 out of 332 2.71084337349398%	27 out of 9176 0.294245858761988%	2.51222e-07	1.50733e-05		Gap junction	ko04540	11 out of 143 7.69230769230769%	94 out of 5082 1.84966548602912%	5.55433e-05	0.0020551
	obsolete death (GO:0016265);	7 out of 332 2.10843373493976%	15 out of 9176 0.163469921534438%	3.8193e-07	2.29158e-05		Nicotinate and nicotinamide metabolism	ko00760	7 out of 143 4.89510489510489%	40 out of 5082 0.787091696182605%	0.000103242	0.00381997
	microtubule-based process (GO:0007017);	8 out of 332 2.40963855421687%	22 out of 9176 0.239755884917175%	5.53959e-07	3.32376e-05		Glycosphingolipid biosynthesis - lacto and neolacto series	ko00601	7 out of 143 4.89510489510489%	52 out of 5082 1.02321920503739%	0.000558798	0.0206755
	regulation of protein secretion (GO:0050708);	7 out of 332 2.10843373493976%	16 out of 9176 0.1743679163034%	6.57999e-07	3.94799e-05		ABC transporters	ko02010	6 out of 143 4.1958041958042%	41 out of 5082 0.80676898858717%	0.000891608	0.0329895
	positive regulation of intracellular signal transduction (GO:0010740);	7 out of 332 2.10843373493976%	16 out of 9176 0.1743679163034%	6.57999e-07	3.94799e-05		NOD-like receptor signaling pathway	ko04621	7 out of 143 4.89510489510489%	57 out of 5082 1.12160566706021%	0.000982162	0.03634
	defense response to Gram-negative bacterium (GO:0050829);	7 out of 332 2.10843373493976%	17 out of 9176 0.185265911072363%	1.08404e-06	6.50422e-05		Fatty acid degradation	ko00071	6 out of 143 4.1958041958042%	44 out of 5082 0.865800865800866%	0.00130608	0.0483251
	regulation of cytokine production (GO:0001817);	7 out of 332 2.10843373493976%	17 out of 9176 0.185265911072363%	1.08404e-06	6.50422e-05
	defense response to Gram-positive bacterium (GO:0050830);	7 out of 332 2.10843373493976%	18 out of 9176 0.196163905841325%	1.7191e-06	0.000103146
	JAK-STAT cascade (GO:0007259);	7 out of 332 2.10843373493976%	18 out of 9176 0.196163905841325%	1.7191e-06	0.000103146
	positive regulation of transport (GO:0051050);	7 out of 332 2.10843373493976%	19 out of 9176 0.207061900610288%	2.63788e-06	0.000158273
	homeostatic process (GO:0042592);	7 out of 332 2.10843373493976%	19 out of 9176 0.207061900610288%	2.63788e-06	0.000158273
	positive regulation of multicellular organismal process (GO:0051240);	7 out of 332 2.10843373493976%	19 out of 9176 0.207061900610288%	2.63788e-06	0.000158273
	ionotropic glutamate receptor signaling pathway (GO:0035235);	7 out of 332 2.10843373493976%	20 out of 9176 0.21795989537925%	3.93306e-06	0.000235983
	macromolecule metabolic process (GO:0043170);	7 out of 332 2.10843373493976%	23 out of 9176 0.250653879686138%	1.13231e-05	0.000679384
	regulation of metabolic process (GO:0019222);	7 out of 332 2.10843373493976%	28 out of 9176 0.30514385353095%	4.67757e-05	0.00280654
	hemostasis (GO:0007599);	3 out of 332 0.903614457831325%	3 out of 9176 0.0326939843068875%	4.69528e-05	0.00281717
	negative regulation of biological process (GO:0048519);	6 out of 332 1.80722891566265%	20 out of 9176 0.21795989537925%	5.40545e-05	0.00324327
	DNA repair (GO:0006281);	13 out of 332 3.91566265060241%	102 out of 9176 1.11159546643418%	7.35832e-05	0.00441499
	blood coagulation (GO:0007596);	7 out of 332 2.10843373493976%	31 out of 9176 0.337837837837838%	9.46016e-05	0.0056761
	sulfate transport (GO:0008272);	4 out of 332 1.20481927710843%	8 out of 9176 0.0871839581517001%	0.000104981	0.00629883
	G-protein coupled receptor signaling pathway (GO:0007186);	21 out of 332 6.32530120481928%	261 out of 9176 2.84437663469922%	0.000499307	0.0299584
Rana catesbeiana	sensory perception of smell (GO:0007608);	22 out of 81 27.1604938271605%	42 out of 5613 0.748262960983431%	6.01636e-31	1.44393e-29		Tight junction	ko04530	17 out of 55 30.9090909090909%	117 out of 3714 3.15024232633279%	1.46327e-13	1.75593e-12
	cilium or flagellum-dependent cell motility (GO:0001539);	11 out of 81 13.5802469135802%	22 out of 5613 0.391947265277035%	1.9984e-14	4.79616e-13		Olfactory transduction	ko04740	10 out of 55 18.1818181818182%	39 out of 3714 1.05008077544426%	9.89502e-11	1.1874e-09
	signal transduction (GO:0007165);	22 out of 81 27.1604938271605%	185 out of 5613 3.29592018528416%	1.11466e-13	2.67519e-12		Intestinal immune network for IgA production	ko04672	7 out of 55 12.7272727272727%	22 out of 3714 0.592353257942919%	1.51675e-08	1.8201e-07
	microtubule-based movement (GO:0007018);	13 out of 81 16.0493827160494%	59 out of 5613 1.05113130233387%	8.86513e-13	2.12763e-11		Calcium signaling pathway	ko04020	12 out of 55 21.8181818181818%	140 out of 3714 3.76952073236403%	5.60412e-07	6.72494e-06
	obsolete ATP catabolic process (GO:0006200);	13 out of 81 16.0493827160494%	86 out of 5613 1.5321574915375%	1.6334e-10	3.92017e-09		Phagosome	ko04145	11 out of 55 20%	129 out of 3714 3.47334410339257%	1.88538e-06	2.26246e-05
	transcription, DNA-templated (GO:0006351);	10 out of 81 12.3456790123457%	70 out of 5613 1.24710493497239%	4.37589e-08	1.05021e-06		NOD-like receptor signaling pathway	ko04621	5 out of 55 9.09090909090909%	46 out of 3714 1.23855681206247%	0.000511443	0.00613731
	response to stimulus (GO:0050896);	8 out of 81 9.87654320987654%	47 out of 5613 0.83734188491003%	2.64118e-07	6.33884e-06		Drug metabolism - other enzymes	ko00983	4 out of 55 7.27272727272727%	32 out of 3714 0.861604738826064%	0.0011381	0.0136572
	single-organism process (GO:0044699);	8 out of 81 9.87654320987654%	66 out of 5613 1.17584179583111%	3.86642e-06	9.2794e-05		Salmonella infection	ko05132	5 out of 55 9.09090909090909%	58 out of 3714 1.56165858912224%	0.00149401	0.0179281
	cardiac muscle fiber development (GO:0048739);	2 out of 81 2.46913580246914%	3 out of 5613 0.0534473543559594%	0.000611347	0.0146723
	regulation of heart rate (GO:0002027);	2 out of 81 2.46913580246914%	3 out of 5613 0.0534473543559594%	0.000611347	0.0146723
	skeletal muscle myosin thick filament assembly (GO:0030241);	2 out of 81 2.46913580246914%	3 out of 5613 0.0534473543559594%	0.000611347	0.0146723
	elastic fiber assembly (GO:0048251);	2 out of 81 2.46913580246914%	4 out of 5613 0.0712631391412792%	0.00121123	0.0290695
	response to pain (GO:0048265);	2 out of 81 2.46913580246914%	4 out of 5613 0.0712631391412792%	0.00121123	0.0290695
	smooth muscle contraction (GO:0006939);	2 out of 81 2.46913580246914%	5 out of 5613 0.089078923926599%	0.00199981	0.0479954
Oophaga pumilio	DNA integration (GO:0015074);	389 out of 487 79.8767967145791%	394 out of 7291 5.40392264435606%	0	0		Tight junction	ko04530	33 out of 71 46.4788732394366%	153 out of 4406 3.47253744893327%	0	0
	transposition, DNA-mediated (GO:0006313);	389 out of 487 79.8767967145791%	391 out of 7291 5.36277602523659%	0	0		RNA transport	ko03013	10 out of 71 14.0845070422535%	178 out of 4406 4.03994552882433%	0.000487259	0.00633437
	DNA metabolic process (GO:0006259);	29 out of 487 5.95482546201232%	49 out of 7291 0.672061445617885%	3.00017e-22	9.00052e-21		Intestinal immune network for IgA production	ko04672	3 out of 71 4.22535211267606%	13 out of 4406 0.29505220154335%	0.00102159	0.0132806
Rhinella marina	response to stimulus (GO:0050896);	22 out of 274 8.02919708029197%	92 out of 8328 1.10470701248799%	0	0		Tight junction	ko04530	89 out of 764 11.6492146596859%	221 out of 6036 3.66136514247846%	0	0
	positive regulation of meiotic cell cycle (GO:0051446);	15 out of 274 5.47445255474453%	16 out of 8328 0.192122958693564%	6.1014e-22	5.49126e-20		Melanogenesis	ko04916	384 out of 764 50.261780104712%	507 out of 6036 8.39960238568588%	1.62509e-274	1.08881e-272
	meiotic G2/MI transition (GO:0008315);	15 out of 274 5.47445255474453%	16 out of 8328 0.192122958693564%	6.1014e-22	5.49126e-20		Base excision repair	ko03410	121 out of 764 15.8376963350785%	155 out of 6036 2.56792577866136%	1.44329e-80	9.67002e-79
	positive regulation of cyclin-dependent protein serine/threonine kinase activity (GO:0045737);	15 out of 274 5.47445255474453%	19 out of 8328 0.228146013448607%	1.3523e-19	1.21707e-17		Vascular smooth muscle contraction	ko04270	70 out of 764 9.16230366492147%	197 out of 6036 3.26375082836315%	3.51941e-14	2.358e-12
	DNA integration (GO:0015074);	14 out of 274 5.10948905109489%	16 out of 8328 0.192122958693564%	1.4206e-19	1.27854e-17		Adipocytokine signaling pathway	ko04920	34 out of 764 4.45026178010471%	98 out of 6036 1.62359178263751%	1.25542e-08	8.41133e-07
	transposition, DNA-mediated (GO:0006313);	14 out of 274 5.10948905109489%	16 out of 8328 0.192122958693564%	1.4206e-19	1.27854e-17		Insulin resistance	ko04931	9 out of 764 1.17801047120419%	11 out of 6036 0.182239893969516%	3.46476e-07	2.32139e-05
	oocyte maturation (GO:0001556);	15 out of 274 5.47445255474453%	21 out of 8328 0.252161383285303%	1.78423e-18	1.60581e-16		AGE-RAGE signaling pathway in diabetic complications	ko04933	38 out of 764 4.9738219895288%	139 out of 6036 2.30284956925116%	2.01838e-06	0.000135231
	mRNA polyadenylation (GO:0006378);	15 out of 274 5.47445255474453%	24 out of 8328 0.288184438040346%	3.93335e-17	3.54001e-15		GnRH signaling pathway	ko04912	36 out of 764 4.71204188481675%	135 out of 6036 2.23658051689861%	6.99136e-06	0.000468421
	activation of MAPK activity (GO:0000187);	16 out of 274 5.83941605839416%	29 out of 8328 0.348222862632085%	5.64891e-17	5.08402e-15		Inflammatory mediator regulation of TRP channels	ko04750	9 out of 764 1.17801047120419%	15 out of 6036 0.248508946322068%	1.95802e-05	0.00131187
	regulation of phosphate metabolic process (GO:0019220);	9 out of 274 3.28467153284672%	10 out of 8328 0.120076849183477%	3.85899e-13	3.47309e-11		Measles	ko05162	6 out of 764 0.785340314136126%	10 out of 6036 0.165672630881378%	0.000538923	0.0361079
	positive regulation of cellular metabolic process (GO:0031325);	11 out of 274 4.01459854014599%	21 out of 8328 0.252161383285303%	1.05585e-11	9.50263e-10
	cellular component organization or biogenesis (GO:0071840);	7 out of 274 2.55474452554745%	7 out of 8328 0.0840537944284342%	3.87269e-11	3.48542e-09
	embryonic axis specification (GO:0000578);	10 out of 274 3.64963503649635%	22 out of 8328 0.26416906820365%	5.7607e-10	5.18463e-08
	protein ubiquitination involved in ubiquitin-dependent protein catabolic process (GO:0042787);	10 out of 274 3.64963503649635%	22 out of 8328 0.26416906820365%	5.7607e-10	5.18463e-08
	regulation of response to stimulus (GO:0048583);	9 out of 274 3.28467153284672%	22 out of 8328 0.26416906820365%	1.35455e-08	1.2191e-06
	signal transduction (GO:0007165);	28 out of 274 10.2189781021898%	263 out of 8328 3.15802113352546%	3.30517e-08	2.97466e-06
	oxygen transport (GO:0015671);	7 out of 274 2.55474452554745%	14 out of 8328 0.168107588856868%	1.08913e-07	9.80214e-06
	response to stress (GO:0006950);	11 out of 274 4.01459854014599%	47 out of 8328 0.564361191162344%	2.43129e-07	2.18816e-05
	macromolecule metabolic process (GO:0043170);	8 out of 274 2.91970802919708%	23 out of 8328 0.276176753121998%	3.95698e-07	3.56128e-05
	regulation of primary metabolic process (GO:0080090);	10 out of 274 3.64963503649635%	40 out of 8328 0.48030739673391%	4.46567e-07	4.0191e-05
	single-organism process (GO:0044699);	16 out of 274 5.83941605839416%	124 out of 8328 1.48895292987512%	2.70785e-06	0.000243706
	cellular metabolic process (GO:0044237);	10 out of 274 3.64963503649635%	54 out of 8328 0.648414985590778%	8.38806e-06	0.000754926
	negative regulation of cellular process (GO:0048523);	10 out of 274 3.64963503649635%	57 out of 8328 0.684438040345821%	1.38727e-05	0.00124854
	ionotropic glutamate receptor signaling pathway (GO:0035235);	7 out of 274 2.55474452554745%	26 out of 8328 0.312199807877041%	1.4856e-05	0.00133704
	regulation of macromolecule metabolic process (GO:0060255);	7 out of 274 2.55474452554745%	26 out of 8328 0.312199807877041%	1.4856e-05	0.00133704
	potassium ion transmembrane transport (GO:0071805);	8 out of 274 2.91970802919708%	43 out of 8328 0.516330451488953%	6.60121e-05	0.00594109
	oxidation-reduction process (GO:0055114);	29 out of 274 10.5839416058394%	415 out of 8328 4.98318924111431%	9.37951e-05	0.00844156
	regulation of cell activation (GO:0050865);	3 out of 274 1.09489051094891%	5 out of 8328 0.0600384245917387%	0.000335401	0.0301861
	regulation of ion transmembrane transport (GO:0034765);	8 out of 274 2.91970802919708%	57 out of 8328 0.684438040345821%	0.000504971	0.0454473
Xenopus tropicalis	G-protein coupled receptor signaling pathway (GO:0007186);	182 out of 699 26.0371959942775%	682 out of 10540 6.47058823529412%	0	0		Retinol metabolism	ko00830	14 out of 93 15.0537634408602%	48 out of 4648 1.03270223752151%	1.48326e-13	4.74643e-12
	nucleosome assembly (GO:0006334);	135 out of 699 19.31330472103%	194 out of 10540 1.84060721062619%	2.54927e-116	1.60604e-114		Drug metabolism - cytochrome P450	ko00982	11 out of 93 11.8279569892473%	38 out of 4648 0.817555938037866%	8.70036e-11	2.78412e-09
	homophilic cell adhesion via plasma membrane adhesion molecules (GO:0007156);	53 out of 699 7.58226037195994%	83 out of 10540 0.787476280834915%	2.83985e-42	1.78911e-40		ABC transporters	ko02010	10 out of 93 10.752688172043%	40 out of 4648 0.860585197934596%	3.25857e-09	1.04274e-07
	defense response to Gram-negative bacterium (GO:0050829);	37 out of 699 5.29327610872675%	44 out of 10540 0.417457305502846%	2.49862e-37	1.57413e-35		Tight junction	ko04530	16 out of 93 17.2043010752688%	134 out of 4648 2.8829604130809%	5.36351e-09	1.71632e-07
	defense response to Gram-positive bacterium (GO:0050830);	37 out of 699 5.29327610872675%	45 out of 10540 0.426944971537002%	1.31919e-36	8.31091e-35		Linoleic acid metabolism	ko00591	7 out of 93 7.52688172043011%	22 out of 4648 0.473321858864028%	1.36599e-07	4.37117e-06
	meiotic nuclear division (GO:0007126);	46 out of 699 6.58082975679542%	74 out of 10540 0.702087286527514%	5.1355e-36	3.23537e-34		Steroid hormone biosynthesis	ko00140	7 out of 93 7.52688172043011%	43 out of 4648 0.92512908777969%	1.83238e-05	0.000586361
	DNA recombination (GO:0006310);	46 out of 699 6.58082975679542%	85 out of 10540 0.806451612903226%	3.27018e-32	2.06021e-30		Neuroactive ligand-receptor interaction	ko04080	17 out of 93 18.2795698924731%	274 out of 4648 5.89500860585198%	2.2414e-05	0.000717249
	negative regulation of endopeptidase activity (GO:0010951);	26 out of 699 3.71959942775393%	51 out of 10540 0.483870967741935%	7.50191e-18	4.7262e-16		Metabolism of xenobiotics by cytochrome P450	ko00980	5 out of 93 5.37634408602151%	36 out of 4648 0.774526678141136%	0.000664493	0.0212638
	DNA repair (GO:0006281);	54 out of 699 7.72532188841202%	174 out of 10540 1.65085388994307%	2.91878e-13	1.83883e-11		Tyrosine metabolism	ko00350	5 out of 93 5.37634408602151%	38 out of 4648 0.817555938037866%	0.000857269	0.0274326
	oxidation-reduction process (GO:0055114);	81 out of 699 11.587982832618%	565 out of 10540 5.36053130929791%	1.80668e-11	1.13821e-09		Primary bile acid biosynthesis	ko00120	4 out of 93 4.3010752688172%	24 out of 4648 0.516351118760757%	0.00117448	0.0375833
	detection of chemical stimulus involved in sensory perception of smell (GO:0050911);	42 out of 699 6.00858369098712%	255 out of 10540 2.41935483870968%	3.21209e-08	2.02362e-06
	embryonic morphogenesis (GO:0048598);	9 out of 699 1.28755364806867%	17 out of 10540 0.161290322580645%	3.53833e-07	2.22915e-05
	tissue development (GO:0009888);	9 out of 699 1.28755364806867%	17 out of 10540 0.161290322580645%	3.53833e-07	2.22915e-05
	complement activation (GO:0006956);	8 out of 699 1.1444921316166%	15 out of 10540 0.142314990512334%	1.52425e-06	9.6028e-05
	acyl-CoA metabolic process (GO:0006637);	6 out of 699 0.858369098712446%	9 out of 10540 0.0853889943074004%	5.88631e-06	0.000370837
	signal transduction (GO:0007165);	45 out of 699 6.43776824034335%	340 out of 10540 3.2258064516129%	6.04091e-06	0.000380577
	primary metabolic process (GO:0044238);	7 out of 699 1.00143061516452%	13 out of 10540 0.123339658444023%	6.60442e-06	0.000416078
	system development (GO:0048731);	9 out of 699 1.28755364806867%	23 out of 10540 0.218216318785579%	8.2785e-06	0.000521546
	ionotropic glutamate receptor signaling pathway (GO:0035235);	8 out of 699 1.1444921316166%	19 out of 10540 0.180265654648956%	1.40994e-05	0.000888261
	methylation (GO:0032259);	19 out of 699 2.71816881258941%	103 out of 10540 0.977229601518027%	3.98158e-05	0.0025084
	carboxylic acid metabolic process (GO:0019752);	6 out of 699 0.858369098712446%	12 out of 10540 0.113851992409867%	5.44482e-05	0.00343024
	leukotriene metabolic process (GO:0006691);	4 out of 699 0.572246065808298%	7 out of 10540 0.0664136622390892%	0.000571025	0.0359746
Xenopus laevis_S	signal transduction (GO:0007165);	32 out of 85 37.6470588235294%	277 out of 7895 3.5085497150095%	3.3451e-13	3.3451e-12		Amino sugar and nucleotide sugar metabolism	ko00520	4 out of 6 66.6666666666667%	30 out of 3859 0.777403472402177%	4.40767e-08	1.3223e-07
	G-protein coupled receptor signaling pathway (GO:0007186);	31 out of 85 36.4705882352941%	334 out of 7895 4.23052564914503%	5.03597e-13	5.03597e-12		PI3K-Akt signaling pathway	ko04151	2 out of 6 33.3333333333333%	8 out of 3859 0.20730759264058%	5.61875e-05	0.000168562
	defense response to Gram-positive bacterium (GO:0050830);	7 out of 85 8.23529411764706%	19 out of 7895 0.240658644711843%	5.92271e-10	5.92271e-09		Salmonella infection	ko05132	2 out of 6 33.3333333333333%	80 out of 3859 2.0730759264058%	0.00603178	0.0180953
	defense response to Gram-negative bacterium (GO:0050829);	7 out of 85 8.23529411764706%	19 out of 7895 0.240658644711843%	5.92271e-10	5.92271e-09
	homophilic cell adhesion via plasma membrane adhesion molecules (GO:0007156);	9 out of 85 10.5882352941176%	66 out of 7895 0.835972134262191%	2.83636e-08	2.83636e-07
	chitin catabolic process (GO:0006032);	4 out of 85 4.70588235294118%	5 out of 7895 0.0633312222925903%	6.20727e-08	6.20727e-07
	sensory perception of taste (GO:0050909);	5 out of 85 5.88235294117647%	24 out of 7895 0.303989867004433%	4.64904e-06	4.64904e-05
	nucleosome assembly (GO:0006334);	7 out of 85 8.23529411764706%	78 out of 7895 0.987967067764408%	1.86101e-05	0.000186101
	detection of chemical stimulus involved in sensory perception of smell (GO:0050911);	8 out of 85 9.41176470588235%	112 out of 7895 1.41861937935402%	2.47816e-05	0.000247816
	carbohydrate metabolic process (GO:0005975);	4 out of 85 4.70588235294118%	59 out of 7895 0.747308423052565%	0.00363109	0.0363109
Xenopus laevis_L	homophilic cell adhesion via plasma membrane adhesion molecules (GO:0007156);	27 out of 299 9.03010033444816%	68 out of 10006 0.679592244653208%	0	0		Tight junction	ko04530	16 out of 58 27.5862068965517%	144 out of 4725 3.04761904761905%	6.47304e-12	9.06226e-11
	G-protein coupled receptor signaling pathway (GO:0007186);	133 out of 299 44.4816053511706%	627 out of 10006 6.26624025584649%	1.43807e-12	5.60848e-11		ABC transporters	ko02010	8 out of 58 13.7931034482759%	39 out of 4725 0.825396825396825%	1.43518e-08	2.00926e-07
	oxidation-reduction process (GO:0055114);	45 out of 299 15.0501672240803%	500 out of 10006 4.99700179892065%	1.98873e-11	7.75605e-10		Phagosome	ko04145	10 out of 58 17.2413793103448%	130 out of 4725 2.75132275132275%	2.98623e-06	4.18072e-05
	detection of chemical stimulus involved in sensory perception of smell (GO:0050911);	31 out of 299 10.3678929765886%	260 out of 10006 2.59844093543874%	3.81678e-11	1.48854e-09		Drug metabolism - cytochrome P450	ko00982	6 out of 58 10.3448275862069%	36 out of 4725 0.761904761904762%	3.84967e-06	5.38953e-05
	sulfate transport (GO:0008272);	6 out of 299 2.0066889632107%	10 out of 10006 0.099940035978413%	1.28605e-07	5.01559e-06		Gap junction	ko04540	8 out of 58 13.7931034482759%	87 out of 4725 1.84126984126984%	8.63945e-06	0.000120952
	protein polymerization (GO:0051258);	8 out of 299 2.67558528428094%	31 out of 10006 0.30981411153308%	2.50844e-06	9.78291e-05		RIG-I-like receptor signaling pathway	ko04622	5 out of 58 8.62068965517241%	55 out of 4725 1.16402116402116%	0.000509257	0.00712959
	NADP metabolic process (GO:0006739);	4 out of 299 1.33779264214047%	5 out of 10006 0.0499700179892065%	3.81728e-06	0.000148874
	microtubule-based process (GO:0007017);	7 out of 299 2.34113712374582%	24 out of 10006 0.239856086348191%	4.43286e-06	0.000172882
	cell adhesion (GO:0007155);	14 out of 299 4.68227424749164%	117 out of 10006 1.16929842094743%	9.63553e-06	0.000375786
	obsolete ATP catabolic process (GO:0006200);	9 out of 299 3.01003344481605%	78 out of 10006 0.779532280631621%	0.000502768	0.019608
