# Supplementary material for: Genomic and transcriptomic insights into molecular basis of sexually dimorphic nuptial spines in Leptobrachium leishanense
Source: Nat Commun. 2019 Dec 5;10:5551. doi: 10.1038/s41467-019-13531-5 (PMC6895153; doi:10.1038/s41467-019-13531-5)
Supplement: Supplementary file 5 — Supplementary Data 3 [file 41467_2019_13531_MOESM5_ESM.xlsx]

## Sheet: Keratin type I 
Supplementary Data 3. Keratin genes identified in L. leishanense genome.
#Chr	Prediction methods	start	end	chain	GeneID
chr12	EVM	31174521	31181380	+	LLE0014479
chr12	EVM	30359059	30363034	+	LLE0006799
chr12	EVM	31443394	31450452	+	LLE0004544
chr12	EVM	29163127	29170101	+	LLE0004714
chr12	EVM	30337914	30345745	+	LLE0010901
chr12	EVM	30466040	30473871	+	LLE0003594
chr12	EVM	29203450	29215496	+	LLE0015778
chr12	EVM	29487298	29507897	+	LLE0008259
chr12	EVM	30979511	30992255	+	LLE0002843
chr12	EVM	30907718	30924817	+	LLE0001116
chr12	EVM	29261766	29270895	+	LLE0011895
chr12	EVM	29366313	29376732	+	LLE0023414
chr12	EVM	30506620	30522022	+	LLE0003545
chr12	EVM	30241170	30245452	+	LLE0006552
chr12	EVM	29748499	29774982	+	LLE0004705
chr12	EVM	29771922	29774982		LLE0004705c
chr12	EVM	29703290	29710279	+	LLE0015317
chr12	EVM	29731277	29737020	+	LLE0002526
chr12	EVM	30542801	30549319	-	LLE0013311
chr12	EVM	30568197	30574372	+	LLE0003246
chr12	EVM	28967356	28985938	+	LLE0021024
chr12	EVM	29463472	29477710	+	LLE0010401
chr12	EVM	30532712	30536155	-	LLE0020147
chr12	EVM	31316231	31325871	+	LLE0005700
chr12	EVM	31396318	31411074	+	LLE0004170
chr12	EVM	29989682	29994698	+	LLE0010252
chr12	EVM	31467705	31490527	+	LLE0024368
chr12	EVM	30702498	30741429	+	LLE0016543
chr12	EVM	30596186	30600101	+	LLE0023716
chr12	EVM	31285216	31296748	+	LLE0019632
chr12	EVM	29573893	29578694	+	LLE0001584
chr12	EVM	30399949	30432184	+	LLE0005840
chr12	EVM	30950046	30966743	+	LLE0003078
chr12	EVM	31542775	31551593	+	LLE0006282
chr12	EVM	31200346	31210548	+	LLE0013935
chr12	EVM	29551351	29560540	+	LLE0022527
chr12	EVM	31082807	31089316	+	LLE0021270
chr12	GeMoMa	31514229	31518636	+	Vibra_newGene_43971
chr12	GeMoMa	30042078	30049337	+	EVM0019987.1_R0
chr12	GeMoMa	29846784	29853988	+	Vibra_newGene_43968
chr12	GeMoMa	29832827	29837806	+	NEWGENE11.1_R0
chr12	GeMoMa	30192847	30195995	+	EVM0000557.1_R0
chr12	GeMoMa	30217851	30225512	+	NEWGENE20.1_R0
chr12	GeMoMa	30270280	30275676	+	EVM0007013.1_R0
chr12	GeMoMa	30296942	30300798	+	NEWGENE23.1_R0
chr12	GeMoMa	29932447	29938741	+	NEWGENE15.1_R0
chr12	GeMoMa	29510260	29526894	+	Vibra_newGene_43966
chr12	GeMoMa	31004425	31023028	+	LLE0022318
chr12	GeMoMa	31127482	31137831	+	LLE0001004
chr12	GeMoMa	30068892	30071706	+	LLE0000784
chr12	GeMoMa	30087628	30093028	+	NEWGENE20.1_R0_R4_R0
chr12	GeMoMa	30146487	30151027	+	NEWGENE20.1_R0_R1_R0
chr12	GeMoMa	30163902	30167789	+	NEWGENE20.1_R0_R5_R0

## Sheet: Keratin type II 
Supplementary Data 3. Keratin genes identified in L.leishanense genome.
#Chr	Prediction methods	start	end	chain	GeneID
chr2	EVM	387658389	387666423	+	LLE0020133
chr2	EVM	386660009	386669807	+	LLE0005585
chr2	EVM	386458264	386467743	+	LLE0002162
chr2	EVM	386681378	386692548	+	LLE0015600
chr2	EVM	386173787	386181558	+	LLE0022238
chr2	EVM	386497572	386502604	+	LLE0017790
chr2	EVM	385755514	385758867	-	LLE0002564
chr2	EVM	386737596	386741957	+	LLE0000209
chr2	EVM	386596335	386601042	+	LLE0006516
chr2	EVM	386420990	386434331	+	LLE0000061
chr2	EVM	386374868	386389586	+	LLE0011734
chr2	EVM	387539539	387548239	+	LLE0013791
chr2	EVM	387723943	387730642	+	LLE0014352
chr2	EVM	386402709	386417094	+	LLE0007358
chr2	EVM	386703554	386708228	+	LLE0002411
chr2	EVM	385955480	385967260	+	LLE0016613
chr2	EVM	386754293	386763525	+	LLE0018312
chr2	EVM	387563326	387570713	+	LLE0014981
chr2	EVM	387838146	387846347	-	LLE0004826
chr7	EVM	13336736	13377392	-	LLE0011950
chr7	EVM	13379848	13417788	+	LLE0015896
chr2	GeMoMa	387118250	387125011	+	NEWGENE13.1_R0
chr2	GeMoMa	386916679	386920938	+	NEWGENE19.1_R0
chr2	GeMoMa	387802475	387811617	+	Vibra_newGene_25380
chr2	GeMoMa	387018617	387022175	+	NEWGENE4.1_R0
chr2	GeMoMa	387612256	387623970	+	NEWGENE2.1_R0
chr2	GeMoMa	386632516	386640594	+	Vibra_newGene_25376
chr2	GeMoMa	387185383	387194891	+	LLE0023732
chr2	GeMoMa	387359506	387365066	+	LLE0022268
chr2	GeMoMa	387376835	387382565	+	LLE0022370
chr2	GeMoMa	386354670	386364840	+	LLE0010657
chr2	GeMoMa	386289581	386311813	-	LLE0023107
chr2	GeMoMa	386562827	386569780	+	LLE0016503
chr2	GeMoMa	387688723	387696654	+	LLE0016775
chr2	GeMoMa	386797498	386802815	+	RNA9974_R7
chr2	GeMoMa	386221550	386228435	+	LLE0009640
chr2	GeMoMa	386513617	386518380	+	LLE0002415
chr2	GeMoMa	455447979	455464700	+	LLE0019317
chr2	GeMoMa	387402915	387409225	+	LLE0016332
chr2	GeMoMa	387332446	387344620	+	LLE0016621
chr2	GeMoMa	386962880	386967422	+	ENST00000394815_R7
chr2	GeMoMa	386936106	386940530	+	ENST00000394815_R9
chr2	GeMoMa	387507258	387512073	+	ENSMUST00000077196_R3
chr2	GeMoMa	387461731	387466888	+	ENSMUST00000077196_R8
chr2	GeMoMa	386843538	386853193	+	NEWGENE4.1_R0_R9
chr2	GeMoMa	386881990	386885552	+	ENSMUST00000023788_R4_R8_R0
chr2	GeMoMa	386977021	386987123	+	ENSMUST00000023788_R4_R2_R0
chr2	GeMoMa	387487073	387497173	+	EVM0020133.1_R7.1
