# Supplementary material for: Genomic and transcriptomic insights into molecular basis of sexually dimorphic nuptial spines in Leptobrachium leishanense
Source: Nat Commun. 2019 Dec 5;10:5551. doi: 10.1038/s41467-019-13531-5 (PMC6895153; doi:10.1038/s41467-019-13531-5)
Supplement: Supplementary file 6 — Supplementary Data 4 [file 41467_2019_13531_MOESM6_ESM.xlsx]

## Sheet: Sheet1
Supplementary Data 4. Keratin gene expression values across different samples. The value [log2(TPM+0.1)] in each sample was the mean value of three duplicates.
Type I						Type I
ID	Sample	log2(TPM+0.1)	sd	Type		ID	Sample	log2(TPM+0.1)	sd	Type
LLE0021024	AM2	-2.25242	0.759169	non-HK		LLE0000209	AM2	-2.23157	1.24086	HK
LLE0021024	BM2	-1.85349	1.03835	non-HK		LLE0000209	BM2	9.04474	1.15337	HK
LLE0021024	CM2	-3.12557	0.2777	non-HK		LLE0000209	CM2	-2.64432	0.513246	HK
LLE0021024	AM1	-2.64475	0.180426	non-HK		LLE0000209	AM1	-3.04651	0.389507	HK
LLE0021024	BM1	-2.9915	0.467294	non-HK		LLE0000209	BM1	-2.64369	0.485593	HK
LLE0021024	CM1	-2.90983	0.582793	non-HK		LLE0000209	CM1	-3.15667	0.233718	HK
LLE0021024	AM3	-3.32193	0	non-HK		LLE0000209	AM3	-3.11198	0.296919	HK
LLE0021024	BM3	-3.32193	0	non-HK		LLE0000209	BM3	1.19105	0.333352	HK
LLE0021024	CM3	-3.32193	0	non-HK		LLE0000209	CM3	-1.56528	0.591086	HK
LLE0021024	AM4	2.85478	0.172768	non-HK		LLE0000209	AM4	-0.766123	1.47552	HK
LLE0021024	BM4	1.31802	0.466763	non-HK		LLE0000209	BM4	1.22288	0.271229	HK
LLE0021024	CM4	0.343239	0.970418	non-HK		LLE0000209	CM4	-1.65321	1.18074	HK
LLE0021024	AF2	-3.10948	0.30045	non-HK		LLE0000209	AF2	-3.32193	0	HK
LLE0021024	BF2	-2.52782	0.757028	non-HK		LLE0000209	BF2	-3.06173	0.367978	HK
LLE0021024	CF2	-3.32193	0	non-HK		LLE0000209	CF2	-2.96099	0.268835	HK
LLE0021024	AF1	-3.32193	0	non-HK		LLE0000209	AF1	-2.98505	0.476416	HK
LLE0021024	BF1	-3.32193	0	non-HK		LLE0000209	BF1	-3.16988	0.215031	HK
LLE0021024	CF1	-2.85738	0.369326	non-HK		LLE0000209	CF1	-3.32193	0	HK
LLE0021024	AF3	-2.75827	0.797136	non-HK		LLE0000209	AF3	-1.98838	1.13379	HK
LLE0021024	BF3	-3.32193	0	non-HK		LLE0000209	BF3	-3.32193	0	HK
LLE0021024	CF3	-3.02578	0.418815	non-HK		LLE0000209	CF3	-2.13793	0.513182	HK
LLE0021024	AF4	-3.32193	0	non-HK		LLE0000209	AF4	-0.443064	1.92521	HK
LLE0021024	BF4	-3.32193	0	non-HK		LLE0000209	BF4	-2.64944	0.95104	HK
LLE0021024	CF4	-3.10769	0.302976	non-HK		LLE0000209	CF4	3.08476	0.909374	HK
LLE0022318	AM2	-3.12151	0.283437	non-HK		Vibra_newGene_25380	AM2	-1.64358	0.425701	HK
LLE0022318	BM2	-3.32193	0	non-HK		Vibra_newGene_25380	BM2	2.7031	0.982044	HK
LLE0022318	CM2	-2.9877	0.236364	non-HK		Vibra_newGene_25380	CM2	-2.59319	0.256093	HK
LLE0022318	AM1	-2.89745	0.334617	non-HK		Vibra_newGene_25380	AM1	-2.27781	0.740913	HK
LLE0022318	BM1	-3.12535	0.278001	non-HK		Vibra_newGene_25380	BM1	-2.28043	0.304304	HK
LLE0022318	CM1	-3.15489	0.23623	non-HK		Vibra_newGene_25380	CM1	-2.37514	0.543594	HK
LLE0022318	AM3	-3.09668	0.318547	non-HK		Vibra_newGene_25380	AM3	-2.65718	0.606684	HK
LLE0022318	BM3	-2.38553	0.448707	non-HK		Vibra_newGene_25380	BM3	-2.36726	0.35019	HK
LLE0022318	CM3	-1.4598	0.606567	non-HK		Vibra_newGene_25380	CM3	-2.99268	0.465625	HK
LLE0022318	AM4	-2.46649	0.327317	non-HK		Vibra_newGene_25380	AM4	-0.932545	0.520477	HK
LLE0022318	BM4	-1.88372	0.958708	non-HK		Vibra_newGene_25380	BM4	-1.27995	0.276669	HK
LLE0022318	CM4	-1.80983	0.338175	non-HK		Vibra_newGene_25380	CM4	-1.88905	0.646445	HK
LLE0022318	AF2	-3.32193	0	non-HK		Vibra_newGene_25380	AF2	-1.7784	0.429969	HK
LLE0022318	BF2	-3.15118	0.241472	non-HK		Vibra_newGene_25380	BF2	-2.29137	0.468691	HK
LLE0022318	CF2	-3.32193	0	non-HK		Vibra_newGene_25380	CF2	-2.98307	0.244451	HK
LLE0022318	AF1	-2.41858	0.398712	non-HK		Vibra_newGene_25380	AF1	-2.24298	0.211033	HK
LLE0022318	BF1	-3.32193	0	non-HK		Vibra_newGene_25380	BF1	-1.67115	0.277208	HK
LLE0022318	CF1	-2.97069	0.496728	non-HK		Vibra_newGene_25380	CF1	-2.74254	0.279949	HK
LLE0022318	AF3	-2.9316	0.55201	non-HK		Vibra_newGene_25380	AF3	-2.48158	0.434691	HK
LLE0022318	BF3	-2.61045	0.553123	non-HK		Vibra_newGene_25380	BF3	-2.72427	0.845214	HK
LLE0022318	CF3	-2.57195	0.0234437	non-HK		Vibra_newGene_25380	CF3	-2.77108	0.390471	HK
LLE0022318	AF4	-3.32193	0	non-HK		Vibra_newGene_25380	AF4	-2.77647	0.57699	HK
LLE0022318	BF4	-3.14176	0.254804	non-HK		Vibra_newGene_25380	BF4	-3.05063	0.202223	HK
LLE0022318	CF4	-3.32193	0	non-HK		Vibra_newGene_25380	CF4	-3.19488	0.179676	HK
LLE0016543	AM2	3.33545	2.60661	non-HK		LLE0022370	AM2	-3.32193	0	HK
LLE0016543	BM2	4.33764	0.357235	non-HK		LLE0022370	BM2	-1.95743	0.965324	HK
LLE0016543	CM2	5.1964	0.382504	non-HK		LLE0022370	CM2	-3.32193	0	HK
LLE0016543	AM1	3.40842	3.1451	non-HK		LLE0022370	AM1	-3.32193	0	HK
LLE0016543	BM1	5.54638	0.219986	non-HK		LLE0022370	BM1	-3.32193	0	HK
LLE0016543	CM1	6.28701	0.409783	non-HK		LLE0022370	CM1	-3.32193	0	HK
LLE0016543	AM3	-1.94534	0.400427	non-HK		LLE0022370	AM3	-3.32193	0	HK
LLE0016543	BM3	-2.0785	0.340872	non-HK		LLE0022370	BM3	-3.32193	0	HK
LLE0016543	CM3	-1.26102	0.296921	non-HK		LLE0022370	CM3	-3.32193	0	HK
LLE0016543	AM4	-0.917453	0.899938	non-HK		LLE0022370	AM4	-3.13486	0.264562	HK
LLE0016543	BM4	-0.157847	0.993264	non-HK		LLE0022370	BM4	-3.12905	0.272774	HK
LLE0016543	CM4	-0.700489	0.654246	non-HK		LLE0022370	CM4	-2.83114	0.694077	HK
LLE0016543	AF2	4.68415	0.141983	non-HK		LLE0022370	AF2	-3.32193	0	HK
LLE0016543	BF2	5.12638	0.0882734	non-HK		LLE0022370	BF2	-3.32193	0	HK
LLE0016543	CF2	5.24522	0.883533	non-HK		LLE0022370	CF2	-3.32193	0	HK
LLE0016543	AF1	5.37146	0.160185	non-HK		LLE0022370	AF1	-3.32193	0	HK
LLE0016543	BF1	5.43273	0.149244	non-HK		LLE0022370	BF1	-3.32193	0	HK
LLE0016543	CF1	5.89839	0.496518	non-HK		LLE0022370	CF1	-3.32193	0	HK
LLE0016543	AF3	-1.34595	0.882246	non-HK		LLE0022370	AF3	-3.06669	0.360959	HK
LLE0016543	BF3	-1.09079	1.05638	non-HK		LLE0022370	BF3	-3.13282	0.267447	HK
LLE0016543	CF3	-1.47892	0.754359	non-HK		LLE0022370	CF3	-3.32193	0	HK
LLE0016543	AF4	-1.33383	0.775064	non-HK		LLE0022370	AF4	-2.9563	0.261303	HK
LLE0016543	BF4	0.467794	1.0978	non-HK		LLE0022370	BF4	-2.68359	0.532576	HK
LLE0016543	CF4	-2.32256	0.155469	non-HK		LLE0022370	CF4	-3.32193	0	HK
LLE0002526	AM2	-3.32193	0	HK		LLE0015600	AM2	-3.32193	0	HK
LLE0002526	BM2	-3.32193	0	HK		LLE0015600	BM2	-2.2205	0.779343	HK
LLE0002526	CM2	-3.32193	0	HK		LLE0015600	CM2	-3.16549	0.221235	HK
LLE0002526	AM1	-3.32193	0	HK		LLE0015600	AM1	-3.32193	0	HK
LLE0002526	BM1	-3.32193	0	HK		LLE0015600	BM1	-3.32193	0	HK
LLE0002526	CM1	-3.32193	0	HK		LLE0015600	CM1	-3.32193	0	HK
LLE0002526	AM3	-3.32193	0	HK		LLE0015600	AM3	-3.09392	0.32245	HK
LLE0002526	BM3	-3.32193	0	HK		LLE0015600	BM3	-3.32193	0	HK
LLE0002526	CM3	-3.32193	0	HK		LLE0015600	CM3	-3.32193	0	HK
LLE0002526	AM4	-3.32193	0	HK		LLE0015600	AM4	-3.10743	0.303354	HK
LLE0002526	BM4	-3.32193	0	HK		LLE0015600	BM4	-3.32193	0	HK
LLE0002526	CM4	-3.32193	0	HK		LLE0015600	CM4	-3.32193	0	HK
LLE0002526	AF2	-3.32193	0	HK		LLE0015600	AF2	-3.32193	0	HK
LLE0002526	BF2	-3.32193	0	HK		LLE0015600	BF2	-3.32193	0	HK
LLE0002526	CF2	-3.32193	0	HK		LLE0015600	CF2	-3.32193	0	HK
LLE0002526	AF1	-3.32193	0	HK		LLE0015600	AF1	-3.32193	0	HK
LLE0002526	BF1	-3.32193	0	HK		LLE0015600	BF1	-3.32193	0	HK
LLE0002526	CF1	-3.32193	0	HK		LLE0015600	CF1	-3.32193	0	HK
LLE0002526	AF3	-3.32193	0	HK		LLE0015600	AF3	-2.73435	0.484718	HK
LLE0002526	BF3	-3.32193	0	HK		LLE0015600	BF3	-3.02929	0.413851	HK
LLE0002526	CF3	-3.32193	0	HK		LLE0015600	CF3	-3.32193	0	HK
LLE0002526	AF4	-3.32193	0	HK		LLE0015600	AF4	-3.32193	0	HK
LLE0002526	BF4	-3.32193	0	HK		LLE0015600	BF4	-3.32193	0	HK
LLE0002526	CF4	-3.32193	0	HK		LLE0015600	CF4	-3.32193	0	HK
LLE0011895	AM2	10.0759	0.584844	non-HK		LLE0002564	AM2	6.90686	0.916013	non-HK
LLE0011895	BM2	9.71656	0.684286	non-HK		LLE0002564	BM2	6.0845	0.278212	non-HK
LLE0011895	CM2	9.9831	0.625882	non-HK		LLE0002564	CM2	6.35671	0.264392	non-HK
LLE0011895	AM1	9.33599	0.106674	non-HK		LLE0002564	AM1	6.95892	0.342395	non-HK
LLE0011895	BM1	9.26874	0.150035	non-HK		LLE0002564	BM1	6.30305	0.0841773	non-HK
LLE0011895	CM1	9.15399	0.0485885	non-HK		LLE0002564	CM1	6.90972	0.128744	non-HK
LLE0011895	AM3	8.03057	0.573499	non-HK		LLE0002564	AM3	6.91177	0.238532	non-HK
LLE0011895	BM3	7.61116	0.595913	non-HK		LLE0002564	BM3	6.86115	0.162273	non-HK
LLE0011895	CM3	8.04599	0.555511	non-HK		LLE0002564	CM3	7.20327	0.161941	non-HK
LLE0011895	AM4	8.28278	0.386446	non-HK		LLE0002564	AM4	8.31928	0.277308	non-HK
LLE0011895	BM4	9.70425	0.296065	non-HK		LLE0002564	BM4	8.81465	0.479053	non-HK
LLE0011895	CM4	9.17289	0.215666	non-HK		LLE0002564	CM4	9.43237	0.191382	non-HK
LLE0011895	AF2	10.1546	0.56069	non-HK		LLE0002564	AF2	6.51794	0.263133	non-HK
LLE0011895	BF2	9.66734	0.363445	non-HK		LLE0002564	BF2	6.17708	0.262801	non-HK
LLE0011895	CF2	9.03817	0.159397	non-HK		LLE0002564	CF2	6.7462	0.155155	non-HK
LLE0011895	AF1	9.50408	0.12716	non-HK		LLE0002564	AF1	6.60776	0.152094	non-HK
LLE0011895	BF1	9.27799	0.0803753	non-HK		LLE0002564	BF1	6.45988	0.149927	non-HK
LLE0011895	CF1	9.05686	0.110213	non-HK		LLE0002564	CF1	6.84667	0.171245	non-HK
LLE0011895	AF3	8.14569	0.135483	non-HK		LLE0002564	AF3	6.89317	0.129902	non-HK
LLE0011895	BF3	7.94965	1.06924	non-HK		LLE0002564	BF3	7.11946	0.540068	non-HK
LLE0011895	CF3	6.72099	0.746021	non-HK		LLE0002564	CF3	6.66636	0.314656	non-HK
LLE0011895	AF4	5.53161	1.49469	non-HK		LLE0002564	AF4	6.04876	0.472071	non-HK
LLE0011895	BF4	6.75733	0.317557	non-HK		LLE0002564	BF4	6.91699	0.474249	non-HK
LLE0011895	CF4	6.48897	0.297922	non-HK		LLE0002564	CF4	6.45062	0.460265	non-HK
LLE0004714	AM2	8.63747	1.83094	non-HK		LLE0005585	AM2	0.69208	4.48756	HK
LLE0004714	BM2	13.8715	1.08138	non-HK		LLE0005585	BM2	11.017	0.890966	HK
LLE0004714	CM2	12.3904	0.420462	non-HK		LLE0005585	CM2	6.57714	1.22851	HK
LLE0004714	AM1	7.56471	0.263159	non-HK		LLE0005585	AM1	-2.7641	0.0510093	HK
LLE0004714	BM1	7.06322	0.352471	non-HK		LLE0005585	BM1	-2.52578	0.748535	HK
LLE0004714	CM1	7.29756	0.0732841	non-HK		LLE0005585	CM1	-3.18505	0.193582	HK
LLE0004714	AM3	0.408322	0.163139	non-HK		LLE0005585	AM3	-0.218973	0.416957	HK
LLE0004714	BM3	6.06785	0.249427	non-HK		LLE0005585	BM3	3.01385	0.299581	HK
LLE0004714	CM3	-2.03619	0.608724	non-HK		LLE0005585	CM3	-1.67317	0.404538	HK
LLE0004714	AM4	1.55453	0.315119	non-HK		LLE0005585	AM4	-1.88353	1.03253	HK
LLE0004714	BM4	5.99229	0.0938404	non-HK		LLE0005585	BM4	3.04211	0.138306	HK
LLE0004714	CM4	3.0356	0.202704	non-HK		LLE0005585	CM4	-1.46328	0.410789	HK
LLE0004714	AF2	9.55817	1.64856	non-HK		LLE0005585	AF2	-2.27974	0.811428	HK
LLE0004714	BF2	7.98305	1.59347	non-HK		LLE0005585	BF2	-0.0163833	4.00927	HK
LLE0004714	CF2	6.66006	0.346503	non-HK		LLE0005585	CF2	-2.47274	0.728397	HK
LLE0004714	AF1	7.88218	0.0416303	non-HK		LLE0005585	AF1	-3.32193	0	HK
LLE0004714	BF1	7.74256	0.487422	non-HK		LLE0005585	BF1	-2.5713	0.656048	HK
LLE0004714	CF1	7.16832	0.0824427	non-HK		LLE0005585	CF1	-3.32193	0	HK
LLE0004714	AF3	1.19321	0.241935	non-HK		LLE0005585	AF3	-0.471868	1.15457	HK
LLE0004714	BF3	0.45282	0.135364	non-HK		LLE0005585	BF3	-1.42047	0.766798	HK
LLE0004714	CF3	-1.73587	0.73487	non-HK		LLE0005585	CF3	-2.92111	0.566845	HK
LLE0004714	AF4	-0.0766527	0.179533	non-HK		LLE0005585	AF4	-3.22072	0.143133	HK
LLE0004714	BF4	-1.90213	0.451317	non-HK		LLE0005585	BF4	-3.32193	0	HK
LLE0004714	CF4	-2.32374	0.412839	non-HK		LLE0005585	CF4	-3.32193	0	HK
LLE0006282	AM2	-0.531107	2.27603	non-HK		LLE0002415	AM2	4.72072	2.64616	non-HK
LLE0006282	BM2	10.219	0.660523	non-HK		LLE0002415	BM2	11.2116	1.39666	non-HK
LLE0006282	CM2	3.97643	1.73713	non-HK		LLE0002415	CM2	10.6872	0.454061	non-HK
LLE0006282	AM1	-3.32193	0	non-HK		LLE0002415	AM1	0.302237	0.591481	non-HK
LLE0006282	BM1	-2.78032	0.765947	non-HK		LLE0002415	BM1	0.405419	0.56513	non-HK
LLE0006282	CM1	-3.32193	0	non-HK		LLE0002415	CM1	-0.222503	0.527145	non-HK
LLE0006282	AM3	1.87294	0.540578	non-HK		LLE0002415	AM3	-2.93366	0.274685	non-HK
LLE0006282	BM3	2.28529	0.0662856	non-HK		LLE0002415	BM3	3.55413	0.265452	non-HK
LLE0006282	CM3	0.159309	0.348753	non-HK		LLE0002415	CM3	-3.10019	0.179974	non-HK
LLE0006282	AM4	-1.45182	0.424366	non-HK		LLE0002415	AM4	-2.40207	0.571286	non-HK
LLE0006282	BM4	2.35788	0.0718975	non-HK		LLE0002415	BM4	3.47176	0.128457	non-HK
LLE0006282	CM4	-0.928242	0.167754	non-HK		LLE0002415	CM4	1.28835	0.0980136	non-HK
LLE0006282	AF2	1.41562	3.50143	non-HK		LLE0002415	AF2	4.88762	2.91885	non-HK
LLE0006282	BF2	-3.15552	0.235339	non-HK		LLE0002415	BF2	5.11725	1.78535	non-HK
LLE0006282	CF2	-2.90546	0.335744	non-HK		LLE0002415	CF2	2.78016	0.577407	non-HK
LLE0006282	AF1	-3.13118	0.269757	non-HK		LLE0002415	AF1	-0.648844	0.677239	non-HK
LLE0006282	BF1	-2.76379	0.475603	non-HK		LLE0002415	BF1	0.880875	1.73989	non-HK
LLE0006282	CF1	-3.19193	0.183852	non-HK		LLE0002415	CF1	0.102589	0.613753	non-HK
LLE0006282	AF3	-0.186496	0.685139	non-HK		LLE0002415	AF3	-2.35998	0.448012	non-HK
LLE0006282	BF3	0.785507	1.26014	non-HK		LLE0002415	BF3	-2.17057	0.375502	non-HK
LLE0006282	CF3	-0.673021	0.583115	non-HK		LLE0002415	CF3	-2.94955	0.526625	non-HK
LLE0006282	AF4	-3.32193	0	non-HK		LLE0002415	AF4	-2.10795	1.45799	non-HK
LLE0006282	BF4	-3.32193	0	non-HK		LLE0002415	BF4	-1.23763	1.543	non-HK
LLE0006282	CF4	-3.32193	0	non-HK		LLE0002415	CF4	-2.81522	0.604699	non-HK
LLE0022527	AM2	-1.01547	2.26438	HK		LLE0007358	AM2	13.3678	2.41743	non-HK
LLE0022527	BM2	7.16594	0.889947	HK		LLE0007358	BM2	14.3685	0.202904	non-HK
LLE0022527	CM2	2.27562	0.654586	HK		LLE0007358	CM2	14.8378	0.0591144	non-HK
LLE0022527	AM1	-2.9465	0.530938	HK		LLE0007358	AM1	11.4722	3.63832	non-HK
LLE0022527	BM1	-2.94885	0.264927	HK		LLE0007358	BM1	13.7663	0.334924	non-HK
LLE0022527	CM1	-3.32193	0	HK		LLE0007358	CM1	14.279	0.0897468	non-HK
LLE0022527	AM3	-2.13542	0.840118	HK		LLE0007358	AM3	5.34351	0.115645	non-HK
LLE0022527	BM3	-0.323027	0.123702	HK		LLE0007358	BM3	6.1858	0.140648	non-HK
LLE0022527	CM3	-2.7879	0.755232	HK		LLE0007358	CM3	4.6203	0.0650729	non-HK
LLE0022527	AM4	5.07644	0.43812	HK		LLE0007358	AM4	5.17632	0.348221	non-HK
LLE0022527	BM4	3.41175	0.469565	HK		LLE0007358	BM4	6.12634	0.156015	non-HK
LLE0022527	CM4	2.65936	0.630221	HK		LLE0007358	CM4	5.53821	0.253718	non-HK
LLE0022527	AF2	-3.13776	0.26046	HK		LLE0007358	AF2	14.5612	0.0850146	non-HK
LLE0022527	BF2	-1.83186	2.10727	HK		LLE0007358	BF2	14.8056	0.272516	non-HK
LLE0022527	CF2	-3.13578	0.263261	HK		LLE0007358	CF2	14.6496	0.321999	non-HK
LLE0022527	AF1	-3.32193	0	HK		LLE0007358	AF1	14.0586	0.153125	non-HK
LLE0022527	BF1	-3.32193	0	HK		LLE0007358	BF1	14.1753	0.205343	non-HK
LLE0022527	CF1	-3.17249	0.21134	HK		LLE0007358	CF1	13.8288	0.28475	non-HK
LLE0022527	AF3	-2.28782	0.937807	HK		LLE0007358	AF3	5.67486	0.170484	non-HK
LLE0022527	BF3	-2.71646	0.442585	HK		LLE0007358	BF3	6.36781	0.305029	non-HK
LLE0022527	CF3	-2.69391	0.888159	HK		LLE0007358	CF3	4.76535	0.116295	non-HK
LLE0022527	AF4	-3.32193	0	HK		LLE0007358	AF4	4.88601	0.0204382	non-HK
LLE0022527	BF4	-3.32193	0	HK		LLE0007358	BF4	4.68387	0.523993	non-HK
LLE0022527	CF4	-3.32193	0	HK		LLE0007358	CF4	3.8011	0.0777619	non-HK
LLE0004705	AM2	-2.72659	0.841938	HK		LLE0016503	AM2	0.149174	1.29222	non-HK
LLE0004705	BM2	7.13639	1.08791	HK		LLE0016503	BM2	5.52324	1.75332	non-HK
LLE0004705	CM2	1.506	1.3306	HK		LLE0016503	CM2	6.16019	1.05521	non-HK
LLE0004705	AM1	-3.32193	0	HK		LLE0016503	AM1	-2.71275	0.627548	non-HK
LLE0004705	BM1	-3.32193	0	HK		LLE0016503	BM1	-3.08941	0.328833	non-HK
LLE0004705	CM1	-3.32193	0	HK		LLE0016503	CM1	-3.01762	0.218548	non-HK
LLE0004705	AM3	-3.32193	0	HK		LLE0016503	AM3	-3.32193	0	non-HK
LLE0004705	BM3	-0.542243	0.326882	HK		LLE0016503	BM3	-1.31986	0.165789	non-HK
LLE0004705	CM3	-3.32193	0	HK		LLE0016503	CM3	-3.16607	0.220419	non-HK
LLE0004705	AM4	-3.32193	0	HK		LLE0016503	AM4	-1.45733	1.04743	non-HK
LLE0004705	BM4	-0.484886	0.182612	HK		LLE0016503	BM4	-1.60078	0.283461	non-HK
LLE0004705	CM4	-3.09169	0.325609	HK		LLE0016503	CM4	-1.47526	0.11144	non-HK
LLE0004705	AF2	-3.32193	0	HK		LLE0016503	AF2	0.771427	1.77997	non-HK
LLE0004705	BF2	-2.96757	0.501141	HK		LLE0016503	BF2	0.250544	1.54003	non-HK
LLE0004705	CF2	-3.32193	0	HK		LLE0016503	CF2	-1.80936	0.971411	non-HK
LLE0004705	AF1	-3.32193	0	HK		LLE0016503	AF1	-2.87649	0.342969	non-HK
LLE0004705	BF1	-3.32193	0	HK		LLE0016503	BF1	-2.95791	0.514807	non-HK
LLE0004705	CF1	-3.32193	0	HK		LLE0016503	CF1	-2.89255	0.390306	non-HK
LLE0004705	AF3	-3.32193	0	HK		LLE0016503	AF3	-3.17047	0.214202	non-HK
LLE0004705	BF3	-3.32193	0	HK		LLE0016503	BF3	-3.32193	0	non-HK
LLE0004705	CF3	-3.32193	0	HK		LLE0016503	CF3	-3.32193	0	non-HK
LLE0004705	AF4	-3.32193	0	HK		LLE0016503	AF4	-2.56265	1.07378	non-HK
LLE0004705	BF4	-3.10039	0.31331	HK		LLE0016503	BF4	-2.45348	0.656256	non-HK
LLE0004705	CF4	-3.32193	0	HK		LLE0016503	CF4	-3.32193	0	non-HK
LLE0013311	AM2	-3.32193	0	HK		LLE0002162	AM2	-0.808991	0.485491	non-HK
LLE0013311	BM2	-2.56194	0.347621	HK		LLE0002162	BM2	0.0576027	0.190511	non-HK
LLE0013311	CM2	-3.32193	0	HK		LLE0002162	CM2	0.4817	0.546504	non-HK
LLE0013311	AM1	-3.1354	0.263798	HK		LLE0002162	AM1	2.23693	0.976956	non-HK
LLE0013311	BM1	-3.15263	0.239426	HK		LLE0002162	BM1	2.32036	0.284356	non-HK
LLE0013311	CM1	-3.32193	0	HK		LLE0002162	CM1	2.05833	0.778424	non-HK
LLE0013311	AM3	-3.06795	0.359187	HK		LLE0002162	AM3	-2.39871	0.797381	non-HK
LLE0013311	BM3	-2.78016	0.766174	HK		LLE0002162	BM3	-2.96778	0.500848	non-HK
LLE0013311	CM3	-3.32193	0	HK		LLE0002162	CM3	-2.76287	0.484682	non-HK
LLE0013311	AM4	-3.11513	0.292459	HK		LLE0002162	AM4	2.65538	0.142624	non-HK
LLE0013311	BM4	-3.13723	0.261205	HK		LLE0002162	BM4	2.42314	0.144745	non-HK
LLE0013311	CM4	-3.32193	0	HK		LLE0002162	CM4	2.90394	0.0661101	non-HK
LLE0013311	AF2	-3.32193	0	HK		LLE0002162	AF2	-0.466262	0.697679	non-HK
LLE0013311	BF2	-3.32193	0	HK		LLE0002162	BF2	-0.786892	0.678452	non-HK
LLE0013311	CF2	-2.90467	0.303129	HK		LLE0002162	CF2	-1.02028	0.671406	non-HK
LLE0013311	AF1	-3.32193	0	HK		LLE0002162	AF1	1.83653	0.51241	non-HK
LLE0013311	BF1	-3.32193	0	HK		LLE0002162	BF1	1.05421	0.163727	non-HK
LLE0013311	CF1	-3.32193	0	HK		LLE0002162	CF1	2.6858	0.603588	non-HK
LLE0013311	AF3	-3.32193	0	HK		LLE0002162	AF3	-2.19379	0.362948	non-HK
LLE0013311	BF3	-3.32193	0	HK		LLE0002162	BF3	-2.77133	0.778661	non-HK
LLE0013311	CF3	-3.32193	0	HK		LLE0002162	CF3	-2.80701	0.728202	non-HK
LLE0013311	AF4	-3.32193	0	HK		LLE0002162	AF4	-3.32193	0	non-HK
LLE0013311	BF4	-3.32193	0	HK		LLE0002162	BF4	-2.75078	0.448829	non-HK
LLE0013311	CF4	-3.32193	0	HK		LLE0002162	CF4	-3.32193	0	non-HK
LLE0001584	AM2	-3.32193	0	HK		LLE0004826	AM2	7.64611	1.36159	non-HK
LLE0001584	BM2	5.39222	1.0021	HK		LLE0004826	BM2	6.08982	1.59294	non-HK
LLE0001584	CM2	-3.32193	0	HK		LLE0004826	CM2	5.28739	0.284337	non-HK
LLE0001584	AM1	-3.32193	0	HK		LLE0004826	AM1	5.67394	0.382782	non-HK
LLE0001584	BM1	-3.32193	0	HK		LLE0004826	BM1	5.61141	0.216668	non-HK
LLE0001584	CM1	-3.32193	0	HK		LLE0004826	CM1	5.67557	0.257845	non-HK
LLE0001584	AM3	-3.32193	0	HK		LLE0004826	AM3	7.52313	0.566259	non-HK
LLE0001584	BM3	-1.86706	0.22827	HK		LLE0004826	BM3	6.41579	0.330298	non-HK
LLE0001584	CM3	-3.32193	0	HK		LLE0004826	CM3	7.1227	0.692138	non-HK
LLE0001584	AM4	-2.77426	0.42891	HK		LLE0004826	AM4	2.36555	0.379126	non-HK
LLE0001584	BM4	-2.00098	0.156109	HK		LLE0004826	BM4	3.41727	1.05332	non-HK
LLE0001584	CM4	-3.32193	0	HK		LLE0004826	CM4	4.06909	1.17835	non-HK
LLE0001584	AF2	-3.20819	0.160857	HK		LLE0004826	AF2	7.53786	1.2075	non-HK
LLE0001584	BF2	-3.32193	0	HK		LLE0004826	BF2	6.49387	1.28171	non-HK
LLE0001584	CF2	-3.32193	0	HK		LLE0004826	CF2	5.45133	0.229466	non-HK
LLE0001584	AF1	-3.32193	0	HK		LLE0004826	AF1	6.07816	0.098636	non-HK
LLE0001584	BF1	-3.32193	0	HK		LLE0004826	BF1	5.77736	0.177506	non-HK
LLE0001584	CF1	-3.32193	0	HK		LLE0004826	CF1	5.50704	0.0914371	non-HK
LLE0001584	AF3	-3.32193	0	HK		LLE0004826	AF3	7.5864	0.126289	non-HK
LLE0001584	BF3	-3.32193	0	HK		LLE0004826	BF3	7.16671	1.22174	non-HK
LLE0001584	CF3	-3.32193	0	HK		LLE0004826	CF3	5.03918	1.32402	non-HK
LLE0001584	AF4	-2.9346	0.547763	HK		LLE0004826	AF4	3.47089	1.85124	non-HK
LLE0001584	BF4	-2.19066	1.12309	HK		LLE0004826	BF4	5.19401	0.17577	non-HK
LLE0001584	CF4	-2.86234	0.649958	HK		LLE0004826	CF4	2.6896	0.586501	non-HK
LLE0002843	AM2	5.4199	1.1199	non-HK		LLE0006516	AM2	2.85251	3.05233	non-HK
LLE0002843	BM2	7.22025	0.382099	non-HK		LLE0006516	BM2	9.23775	1.63057	non-HK
LLE0002843	CM2	7.40148	1.5562	non-HK		LLE0006516	CM2	9.43063	0.554191	non-HK
LLE0002843	AM1	1.98828	3.4561	non-HK		LLE0006516	AM1	-1.95065	0.650642	non-HK
LLE0002843	BM1	5.97208	0.451879	non-HK		LLE0006516	BM1	-0.819378	0.295513	non-HK
LLE0002843	CM1	3.95578	0.295551	non-HK		LLE0006516	CM1	-1.72559	0.595726	non-HK
LLE0002843	AM3	-0.8256	1.55742	non-HK		LLE0006516	AM3	-2.70462	0.873003	non-HK
LLE0002843	BM3	0.493403	0.237015	non-HK		LLE0006516	BM3	1.78218	0.218041	non-HK
LLE0002843	CM3	-1.37367	0.503201	non-HK		LLE0006516	CM3	-3.32193	0	non-HK
LLE0002843	AM4	-1.73246	0.61251	non-HK		LLE0006516	AM4	-2.55865	0.036792	non-HK
LLE0002843	BM4	-1.02653	0.184797	non-HK		LLE0006516	BM4	1.57192	0.0419569	non-HK
LLE0002843	CM4	-0.0766243	1.30692	non-HK		LLE0006516	CM4	0.164825	0.0988621	non-HK
LLE0002843	AF2	5.85917	1.11946	non-HK		LLE0006516	AF2	3.24092	2.61957	non-HK
LLE0002843	BF2	5.59515	0.34474	non-HK		LLE0006516	BF2	3.9656	1.40881	non-HK
LLE0002843	CF2	5.9256	0.753426	non-HK		LLE0006516	CF2	1.84201	0.415691	non-HK
LLE0002843	AF1	3.99967	0.845046	non-HK		LLE0006516	AF1	-1.94038	0.703896	non-HK
LLE0002843	BF1	5.72261	0.521357	non-HK		LLE0006516	BF1	-0.795043	1.4736	non-HK
LLE0002843	CF1	5.93294	0.753992	non-HK		LLE0006516	CF1	-2.03298	0.351126	non-HK
LLE0002843	AF3	-0.875751	0.67739	non-HK		LLE0006516	AF3	-3.03106	0.411352	non-HK
LLE0002843	BF3	-1.37079	0.687139	non-HK		LLE0006516	BF3	-3.18088	0.19947	non-HK
LLE0002843	CF3	-0.572608	0.487257	non-HK		LLE0006516	CF3	-3.32193	0	non-HK
LLE0002843	AF4	-2.18657	0.742085	non-HK		LLE0006516	AF4	-3.05558	0.194018	non-HK
LLE0002843	BF4	-1.8582	2.07003	non-HK		LLE0006516	BF4	-3.32193	0	non-HK
LLE0002843	CF4	-2.57941	0.557268	non-HK		LLE0006516	CF4	-3.32193	0	non-HK
LLE0014479	AM2	-3.0362	0.404088	non-HK		LLE0020133	AM2	-3.32193	0	HK
LLE0014479	BM2	-3.32193	0	non-HK		LLE0020133	BM2	-2.6031	1.01657	HK
LLE0014479	CM2	-3.32193	0	non-HK		LLE0020133	CM2	-3.32193	0	HK
LLE0014479	AM1	-3.32193	0	non-HK		LLE0020133	AM1	-3.32193	0	HK
LLE0014479	BM1	-2.62318	0.675172	non-HK		LLE0020133	BM1	-3.32193	0	HK
LLE0014479	CM1	-3.32193	0	non-HK		LLE0020133	CM1	-3.32193	0	HK
LLE0014479	AM3	-3.32193	0	non-HK		LLE0020133	AM3	-3.32193	0	HK
LLE0014479	BM3	-3.32193	0	non-HK		LLE0020133	BM3	-2.84159	0.679299	HK
LLE0014479	CM3	-3.32193	0	non-HK		LLE0020133	CM3	-3.07023	0.355962	HK
LLE0014479	AM4	-2.68632	0.45018	non-HK		LLE0020133	AM4	-0.432531	0.547272	HK
LLE0014479	BM4	-2.9057	0.588638	non-HK		LLE0020133	BM4	-0.219756	0.770871	HK
LLE0014479	CM4	-3.32193	0	non-HK		LLE0020133	CM4	-0.195699	1.07838	HK
LLE0014479	AF2	-3.16069	0.228028	non-HK		LLE0020133	AF2	-3.32193	0	HK
LLE0014479	BF2	-3.32193	0	non-HK		LLE0020133	BF2	-3.07344	0.351413	HK
LLE0014479	CF2	-2.79534	0.744715	non-HK		LLE0020133	CF2	-3.32193	0	HK
LLE0014479	AF1	-3.12184	0.28297	non-HK		LLE0020133	AF1	-3.32193	0	HK
LLE0014479	BF1	-3.14623	0.248473	non-HK		LLE0020133	BF1	-3.03415	0.406978	HK
LLE0014479	CF1	-3.00918	0.442295	non-HK		LLE0020133	CF1	-3.32193	0	HK
LLE0014479	AF3	-3.32193	0	non-HK		LLE0020133	AF3	-2.79036	0.751754	HK
LLE0014479	BF3	-2.92437	0.56223	non-HK		LLE0020133	BF3	-3.32193	0	HK
LLE0014479	CF3	-3.32193	0	non-HK		LLE0020133	CF3	-2.95437	0.519808	HK
LLE0014479	AF4	-3.32193	0	non-HK		LLE0020133	AF4	-2.70063	0.878656	HK
LLE0014479	BF4	-3.13973	0.25767	non-HK		LLE0020133	BF4	-2.81178	0.721456	HK
LLE0014479	CF4	-3.32193	0	non-HK		LLE0020133	CF4	-3.32193	0	HK
LLE0013935	AM2	12.0334	0.62537	non-HK		LLE0002411	AM2	-2.22655	1.5491	HK
LLE0013935	BM2	12.3693	0.0922586	non-HK		LLE0002411	BM2	4.81003	1.27665	HK
LLE0013935	CM2	12.6019	0.077328	non-HK		LLE0002411	CM2	1.68483	0.0590546	HK
LLE0013935	AM1	10.0362	2.81552	non-HK		LLE0002411	AM1	-3.32193	0	HK
LLE0013935	BM1	12.4132	0.200612	non-HK		LLE0002411	BM1	-3.32193	0	HK
LLE0013935	CM1	12.3688	0.125323	non-HK		LLE0002411	CM1	-3.32193	0	HK
LLE0013935	AM3	3.43833	0.262377	non-HK		LLE0002411	AM3	-1.98887	1.00922	HK
LLE0013935	BM3	4.35165	0.309555	non-HK		LLE0002411	BM3	-0.70228	0.404388	HK
LLE0013935	CM3	3.25754	0.39452	non-HK		LLE0002411	CM3	-1.3972	0.032428	HK
LLE0013935	AM4	3.1046	0.361069	non-HK		LLE0002411	AM4	-2.11065	1.713	HK
LLE0013935	BM4	4.29471	0.0352349	non-HK		LLE0002411	BM4	-1.97286	0.430345	HK
LLE0013935	CM4	3.25243	0.175701	non-HK		LLE0002411	CM4	-3.32193	0	HK
LLE0013935	AF2	12.4343	0.255994	non-HK		LLE0002411	AF2	-2.87629	0.630235	HK
LLE0013935	BF2	12.5482	0.201197	non-HK		LLE0002411	BF2	-2.99131	0.233851	HK
LLE0013935	CF2	13.038	0.122616	non-HK		LLE0002411	CF2	-3.32193	0	HK
LLE0013935	AF1	12.189	0.196441	non-HK		LLE0002411	AF1	-3.32193	0	HK
LLE0013935	BF1	12.3906	0.105736	non-HK		LLE0002411	BF1	-3.32193	0	HK
LLE0013935	CF1	12.6813	0.250712	non-HK		LLE0002411	CF1	-3.32193	0	HK
LLE0013935	AF3	3.71601	0.203477	non-HK		LLE0002411	AF3	-1.79384	0.347792	HK
LLE0013935	BF3	4.36364	0.492345	non-HK		LLE0002411	BF3	-2.84902	0.336121	HK
LLE0013935	CF3	3.82691	0.189987	non-HK		LLE0002411	CF3	-2.82641	0.700766	HK
LLE0013935	AF4	2.83236	0.0430965	non-HK		LLE0002411	AF4	-3.32193	0	HK
LLE0013935	BF4	2.72625	0.41603	non-HK		LLE0002411	BF4	-3.15086	0.241925	HK
LLE0013935	CF4	2.55946	0.0803048	non-HK		LLE0002411	CF4	-3.02609	0.418381	HK
LLE0010401	AM2	3.55081	2.47279	non-HK		LLE0014981	AM2	-1.82294	0.722437	HK
LLE0010401	BM2	1.90881	2.91089	non-HK		LLE0014981	BM2	1.15635	0.718765	HK
LLE0010401	CM2	-0.0244827	0.808907	non-HK		LLE0014981	CM2	-2.61971	0.540624	HK
LLE0010401	AM1	2.91576	0.646688	non-HK		LLE0014981	AM1	-2.18519	0.847647	HK
LLE0010401	BM1	3.73434	0.719163	non-HK		LLE0014981	BM1	-2.70056	0.213671	HK
LLE0010401	CM1	2.78309	0.853735	non-HK		LLE0014981	CM1	-2.37637	0.805593	HK
LLE0010401	AM3	0.131332	2.39816	non-HK		LLE0014981	AM3	-2.0392	0.637668	HK
LLE0010401	BM3	-0.678857	0.174297	non-HK		LLE0014981	BM3	-1.44663	0.64562	HK
LLE0010401	CM3	-0.404302	0.29178	non-HK		LLE0014981	CM3	-1.5839	0.413315	HK
LLE0010401	AM4	0.281346	2.4801	non-HK		LLE0014981	AM4	-1.67286	0.179963	HK
LLE0010401	BM4	-0.100846	1.24195	non-HK		LLE0014981	BM4	-1.73365	0.580782	HK
LLE0010401	CM4	-0.239634	1.03399	non-HK		LLE0014981	CM4	-1.96787	0.626252	HK
LLE0010401	AF2	3.80083	1.99878	non-HK		LLE0014981	AF2	-2.67615	0.524736	HK
LLE0010401	BF2	3.14986	2.55185	non-HK		LLE0014981	BF2	-1.52721	0.248416	HK
LLE0010401	CF2	0.358443	0.278079	non-HK		LLE0014981	CF2	-2.21692	0.559642	HK
LLE0010401	AF1	1.77785	0.189705	non-HK		LLE0014981	AF1	-1.92998	0.460426	HK
LLE0010401	BF1	2.12741	0.631253	non-HK		LLE0014981	BF1	-1.90775	0.432648	HK
LLE0010401	CF1	2.23922	0.459527	non-HK		LLE0014981	CF1	-2.37866	0.483945	HK
LLE0010401	AF3	-0.0463777	1.23526	non-HK		LLE0014981	AF3	-2.07047	0.980726	HK
LLE0010401	BF3	-0.455357	1.62188	non-HK		LLE0014981	BF3	-1.95206	1.29819	HK
LLE0010401	CF3	-0.619069	0.521275	non-HK		LLE0014981	CF3	-1.30761	0.42343	HK
LLE0010401	AF4	-2.39355	0.713077	non-HK		LLE0014981	AF4	-2.93614	0.280011	HK
LLE0010401	BF4	-2.9778	0.486678	non-HK		LLE0014981	BF4	-1.73527	1.80904	HK
LLE0010401	CF4	-1.9329	0.484188	non-HK		LLE0014981	CF4	-3.17094	0.213532	HK
LLE0000784	AM2	-3.32193	0	HK		LLE0023107	AM2	11.5473	2.09032	non-HK
LLE0000784	BM2	-1.65667	0.82219	HK		LLE0023107	BM2	12.2963	0.189764	non-HK
LLE0000784	CM2	-3.32193	0	HK		LLE0023107	CM2	12.4794	0.117226	non-HK
LLE0000784	AM1	-3.32193	0	HK		LLE0023107	AM1	9.53042	3.7013	non-HK
LLE0000784	BM1	-3.32193	0	HK		LLE0023107	BM1	11.5922	0.31068	non-HK
LLE0000784	CM1	-3.32193	0	HK		LLE0023107	CM1	12.2935	0.0808097	non-HK
LLE0000784	AM3	-3.32193	0	HK		LLE0023107	AM3	3.41079	0.135478	non-HK
LLE0000784	BM3	-3.32193	0	HK		LLE0023107	BM3	4.12918	0.246493	non-HK
LLE0000784	CM3	-3.32193	0	HK		LLE0023107	CM3	2.68522	0.105007	non-HK
LLE0000784	AM4	-2.90455	0.59026	HK		LLE0023107	AM4	3.21219	0.327603	non-HK
LLE0000784	BM4	-3.32193	0	HK		LLE0023107	BM4	4.09897	0.111637	non-HK
LLE0000784	CM4	-3.32193	0	HK		LLE0023107	CM4	3.18482	0.315686	non-HK
LLE0000784	AF2	-3.32193	0	HK		LLE0023107	AF2	12.3886	0.108778	non-HK
LLE0000784	BF2	-3.32193	0	HK		LLE0023107	BF2	12.8006	0.20295	non-HK
LLE0000784	CF2	-3.32193	0	HK		LLE0023107	CF2	12.4838	0.224379	non-HK
LLE0000784	AF1	-3.32193	0	HK		LLE0023107	AF1	12.0928	0.0788489	non-HK
LLE0000784	BF1	-3.32193	0	HK		LLE0023107	BF1	12.3124	0.197971	non-HK
LLE0000784	CF1	-3.32193	0	HK		LLE0023107	CF1	11.8341	0.234075	non-HK
LLE0000784	AF3	-3.32193	0	HK		LLE0023107	AF3	3.68201	0.167559	non-HK
LLE0000784	BF3	-3.32193	0	HK		LLE0023107	BF3	4.24902	0.280286	non-HK
LLE0000784	CF3	-3.32193	0	HK		LLE0023107	CF3	2.78265	0.066978	non-HK
LLE0000784	AF4	-3.32193	0	HK		LLE0023107	AF4	2.84003	0.0101374	non-HK
LLE0000784	BF4	-2.70628	0.487697	HK		LLE0023107	BF4	2.62189	0.527719	non-HK
LLE0000784	CF4	-3.32193	0	HK		LLE0023107	CF4	1.6966	0.0737861	non-HK
Vibra_newGene_43971	AM2	6.7071	2.75322	non-HK		LLE0016332	AM2	-3.32193	0	HK
Vibra_newGene_43971	BM2	7.16218	0.871601	non-HK		LLE0016332	BM2	-0.784465	0.199602	HK
Vibra_newGene_43971	CM2	10.5148	0.561082	non-HK		LLE0016332	CM2	-2.92587	0.560113	HK
Vibra_newGene_43971	AM1	0.669704	1.1261	non-HK		LLE0016332	AM1	-2.9616	0.509588	HK
Vibra_newGene_43971	BM1	-0.337301	0.444716	non-HK		LLE0016332	BM1	-3.32193	0	HK
Vibra_newGene_43971	CM1	-0.720369	0.869045	non-HK		LLE0016332	CM1	-3.32193	0	HK
Vibra_newGene_43971	AM3	-1.89161	0.154007	non-HK		LLE0016332	AM3	-3.32193	0	HK
Vibra_newGene_43971	BM3	-0.869065	0.299009	non-HK		LLE0016332	BM3	-3.07485	0.349424	HK
Vibra_newGene_43971	CM3	-3.32193	0	non-HK		LLE0016332	CM3	-3.07652	0.347057	HK
Vibra_newGene_43971	AM4	-0.749543	0.152856	non-HK		LLE0016332	AM4	-3.32193	0	HK
Vibra_newGene_43971	BM4	-0.504887	0.0525559	non-HK		LLE0016332	BM4	-3.32193	0	HK
Vibra_newGene_43971	CM4	1.31056	0.469085	non-HK		LLE0016332	CM4	-3.16276	0.2251	HK
Vibra_newGene_43971	AF2	7.48579	1.35945	non-HK		LLE0016332	AF2	-3.11159	0.297461	HK
Vibra_newGene_43971	BF2	5.10546	2.28008	non-HK		LLE0016332	BF2	-3.12692	0.275791	HK
Vibra_newGene_43971	CF2	4.00473	0.31479	non-HK		LLE0016332	CF2	-3.02566	0.212135	HK
Vibra_newGene_43971	AF1	2.12165	0.915633	non-HK		LLE0016332	AF1	-2.59874	0.512918	HK
Vibra_newGene_43971	BF1	1.25994	2.84014	non-HK		LLE0016332	BF1	-3.32193	0	HK
Vibra_newGene_43971	CF1	-0.615253	0.304823	non-HK		LLE0016332	CF1	-2.85547	0.659669	HK
Vibra_newGene_43971	AF3	-2.03772	0.553959	non-HK		LLE0016332	AF3	-3.32193	0	HK
Vibra_newGene_43971	BF3	-2.47674	0.63325	non-HK		LLE0016332	BF3	-3.32193	0	HK
Vibra_newGene_43971	CF3	-2.93468	0.547654	non-HK		LLE0016332	CF3	-3.32193	0	HK
Vibra_newGene_43971	AF4	-2.18856	0.406879	non-HK		LLE0016332	AF4	-3.01203	0.438265	HK
Vibra_newGene_43971	BF4	-3.32193	0	non-HK		LLE0016332	BF4	-3.09779	0.316977	HK
Vibra_newGene_43971	CF4	-3.32193	0	non-HK		LLE0016332	CF4	-3.17508	0.207677	HK
LLE0003078	AM2	-2.90454	0.296619	non-HK		LLE0011734	AM2	-2.67092	0.616648	non-HK
LLE0003078	BM2	-2.81189	0.259827	non-HK		LLE0011734	BM2	-2.22981	0.774523	non-HK
LLE0003078	CM2	-3.11818	0.144291	non-HK		LLE0011734	CM2	-2.67508	0.458262	non-HK
LLE0003078	AM1	-3.05093	0.213061	non-HK		LLE0011734	AM1	-3.19447	0.18026	non-HK
LLE0003078	BM1	-2.87192	0.319165	non-HK		LLE0011734	BM1	-3.1785	0.202845	non-HK
LLE0003078	CM1	-3.32193	0	non-HK		LLE0011734	CM1	-3.32193	0	non-HK
LLE0003078	AM3	-3.32193	0	non-HK		LLE0011734	AM3	-3.32193	0	non-HK
LLE0003078	BM3	-3.17333	0.210147	non-HK		LLE0011734	BM3	-3.32193	0	non-HK
LLE0003078	CM3	-3.32193	0	non-HK		LLE0011734	CM3	-3.32193	0	non-HK
LLE0003078	AM4	-2.85967	0.331578	non-HK		LLE0011734	AM4	-2.83838	0.407821	non-HK
LLE0003078	BM4	-3.32193	0	non-HK		LLE0011734	BM4	-3.32193	0	non-HK
LLE0003078	CM4	-3.21282	0.1543	non-HK		LLE0011734	CM4	-2.91394	0.57698	non-HK
LLE0003078	AF2	-3.08923	0.329087	non-HK		LLE0011734	AF2	-3.32193	0	non-HK
LLE0003078	BF2	-2.89442	0.376015	non-HK		LLE0011734	BF2	-2.95224	0.522825	non-HK
LLE0003078	CF2	-3.10059	0.313027	non-HK		LLE0011734	CF2	-2.71425	0.559036	non-HK
LLE0003078	AF1	-2.77595	0.522091	non-HK		LLE0011734	AF1	-3.15709	0.233119	non-HK
LLE0003078	BF1	-3.19774	0.175636	non-HK		LLE0011734	BF1	-3.00388	0.224907	non-HK
LLE0003078	CF1	-3.32193	0	non-HK		LLE0011734	CF1	-2.85626	0.415582	non-HK
LLE0003078	AF3	-3.32193	0	non-HK		LLE0011734	AF3	-3.32193	0	non-HK
LLE0003078	BF3	-3.32193	0	non-HK		LLE0011734	BF3	-3.32193	0	non-HK
LLE0003078	CF3	-3.32193	0	non-HK		LLE0011734	CF3	-3.32193	0	non-HK
LLE0003078	AF4	-3.12356	0.280542	non-HK		LLE0011734	AF4	-3.32193	0	non-HK
LLE0003078	BF4	-2.49615	1.16782	non-HK		LLE0011734	BF4	-3.32193	0	non-HK
LLE0003078	CF4	-3.09913	0.315087	non-HK		LLE0011734	CF4	-3.32193	0	non-HK
Vibra_newGene_43966	AM2	-3.32193	0	non-HK		LLE0000061	AM2	0.643712	0.18974	non-HK
Vibra_newGene_43966	BM2	0.404368	0.959045	non-HK		LLE0000061	BM2	1.77604	0.721961	non-HK
Vibra_newGene_43966	CM2	-3.22224	0.140978	non-HK		LLE0000061	CM2	2.63333	0.228779	non-HK
Vibra_newGene_43966	AM1	-3.22353	0.139154	non-HK		LLE0000061	AM1	-1.15793	1.03396	non-HK
Vibra_newGene_43966	BM1	-3.19199	0.183768	non-HK		LLE0000061	BM1	-0.401078	0.335632	non-HK
Vibra_newGene_43966	CM1	-3.06436	0.185051	non-HK		LLE0000061	CM1	0.428948	0.298046	non-HK
Vibra_newGene_43966	AM3	-3.32193	0	non-HK		LLE0000061	AM3	-3.32193	0	non-HK
Vibra_newGene_43966	BM3	-3.32193	0	non-HK		LLE0000061	BM3	-3.01691	0.431359	non-HK
Vibra_newGene_43966	CM3	-3.32193	0	non-HK		LLE0000061	CM3	-3.32193	0	non-HK
Vibra_newGene_43966	AM4	-2.94641	0.53107	non-HK		LLE0000061	AM4	-3.32193	0	non-HK
Vibra_newGene_43966	BM4	-2.73762	0.826334	non-HK		LLE0000061	BM4	-3.01301	0.436879	non-HK
Vibra_newGene_43966	CM4	-2.91706	0.572577	non-HK		LLE0000061	CM4	-2.93236	0.55093	non-HK
Vibra_newGene_43966	AF2	-3.32193	0	non-HK		LLE0000061	AF2	0.434023	0.453214	non-HK
Vibra_newGene_43966	BF2	-3.21333	0.153579	non-HK		LLE0000061	BF2	0.546505	0.0815105	non-HK
Vibra_newGene_43966	CF2	-3.32193	0	non-HK		LLE0000061	CF2	1.31958	0.642136	non-HK
Vibra_newGene_43966	AF1	-3.32193	0	non-HK		LLE0000061	AF1	-0.0212307	0.635581	non-HK
Vibra_newGene_43966	BF1	-3.20438	0.166241	non-HK		LLE0000061	BF1	-0.234399	0.193135	non-HK
Vibra_newGene_43966	CF1	-3.22279	0.140205	non-HK		LLE0000061	CF1	0.396445	0.601859	non-HK
Vibra_newGene_43966	AF3	-3.32193	0	non-HK		LLE0000061	AF3	-2.8853	0.310851	non-HK
Vibra_newGene_43966	BF3	-3.32193	0	non-HK		LLE0000061	BF3	-3.32193	0	non-HK
Vibra_newGene_43966	CF3	-3.32193	0	non-HK		LLE0000061	CF3	-3.32193	0	non-HK
Vibra_newGene_43966	AF4	-3.32193	0	non-HK		LLE0000061	AF4	-3.32193	0	non-HK
Vibra_newGene_43966	BF4	-3.32193	0	non-HK		LLE0000061	BF4	-3.32193	0	non-HK
Vibra_newGene_43966	CF4	-3.32193	0	non-HK		LLE0000061	CF4	-3.32193	0	non-HK
LLE0015317	AM2	-0.590649	1.57321	HK		LLE0019317	AM2	-2.7831	0.491837	non-HK
LLE0015317	BM2	6.84941	0.994767	HK		LLE0019317	BM2	-3.02159	0.42474	non-HK
LLE0015317	CM2	-0.40648	1.58452	HK		LLE0019317	CM2	-2.84519	0.444367	non-HK
LLE0015317	AM1	-3.32193	0	HK		LLE0019317	AM1	-2.98456	0.253192	non-HK
LLE0015317	BM1	-3.10519	0.306521	HK		LLE0019317	BM1	-2.30358	1.44016	non-HK
LLE0015317	CM1	-3.32193	0	HK		LLE0019317	CM1	-3.32193	0	non-HK
LLE0015317	AM3	-3.32193	0	HK		LLE0019317	AM3	-0.670568	0.224633	non-HK
LLE0015317	BM3	-0.676637	0.185682	HK		LLE0019317	BM3	-1.23334	0.324795	non-HK
LLE0015317	CM3	-3.32193	0	HK		LLE0019317	CM3	-1.9502	0.326936	non-HK
LLE0015317	AM4	-2.01038	0.98211	HK		LLE0019317	AM4	-1.02592	0.281754	non-HK
LLE0015317	BM4	-0.0991094	0.16255	HK		LLE0019317	BM4	-0.351242	1.56087	non-HK
LLE0015317	CM4	-1.95268	0.997292	HK		LLE0019317	CM4	1.3548	0.66331	non-HK
LLE0015317	AF2	-0.676056	1.8792	HK		LLE0019317	AF2	-3.17431	0.208771	non-HK
LLE0015317	BF2	-2.33285	1.39877	HK		LLE0019317	BF2	-2.88292	0.620854	non-HK
LLE0015317	CF2	-3.32193	0	HK		LLE0019317	CF2	-3.32193	0	non-HK
LLE0015317	AF1	-3.32193	0	HK		LLE0019317	AF1	-3.04119	0.397022	non-HK
LLE0015317	BF1	-3.32193	0	HK		LLE0019317	BF1	-3.32193	0	non-HK
LLE0015317	CF1	-3.32193	0	HK		LLE0019317	CF1	-3.32193	0	non-HK
LLE0015317	AF3	-3.32193	0	HK		LLE0019317	AF3	-1.77468	0.710861	non-HK
LLE0015317	BF3	-2.83945	0.682334	HK		LLE0019317	BF3	-1.06783	0.289208	non-HK
LLE0015317	CF3	-3.32193	0	HK		LLE0019317	CF3	-1.64911	0.705409	non-HK
LLE0015317	AF4	-3.32193	0	HK		LLE0019317	AF4	-3.20312	0.168027	non-HK
LLE0015317	BF4	-3.10595	0.305437	HK		LLE0019317	BF4	-2.3721	1.34326	non-HK
LLE0015317	CF4	-3.32193	0	HK		LLE0019317	CF4	-3.20743	0.161927	non-HK
LLE0003545	AM2	-2.45485	1.22623	HK		LLE0014352	AM2	-3.32193	0	HK
LLE0003545	BM2	3.69337	1.2945	HK		LLE0014352	BM2	-1.44455	0.452147	HK
LLE0003545	CM2	-0.481919	1.18156	HK		LLE0014352	CM2	-3.32193	0	HK
LLE0003545	AM1	-3.19381	0.181194	HK		LLE0014352	AM1	-3.32193	0	HK
LLE0003545	BM1	-3.32193	0	HK		LLE0014352	BM1	-3.32193	0	HK
LLE0003545	CM1	-2.64292	0.480165	HK		LLE0014352	CM1	-3.32193	0	HK
LLE0003545	AM3	-3.32193	0	HK		LLE0014352	AM3	-2.5505	0.671043	HK
LLE0003545	BM3	-2.78391	0.438628	HK		LLE0014352	BM3	-3.32193	0	HK
LLE0003545	CM3	-3.32193	0	HK		LLE0014352	CM3	-2.93053	0.282245	HK
LLE0003545	AM4	-2.95187	0.315302	HK		LLE0014352	AM4	-2.89182	0.608263	HK
LLE0003545	BM4	-2.45031	0.408463	HK		LLE0014352	BM4	-3.32193	0	HK
LLE0003545	CM4	-3.32193	0	HK		LLE0014352	CM4	-3.32193	0	HK
LLE0003545	AF2	-3.09266	0.324241	HK		LLE0014352	AF2	-3.32193	0	HK
LLE0003545	BF2	-2.5045	0.883305	HK		LLE0014352	BF2	-3.32193	0	HK
LLE0003545	CF2	-2.79922	0.398395	HK		LLE0014352	CF2	-3.32193	0	HK
LLE0003545	AF1	-3.18103	0.199267	HK		LLE0014352	AF1	-3.32193	0	HK
LLE0003545	BF1	-3.19868	0.174307	HK		LLE0014352	BF1	-3.32193	0	HK
LLE0003545	CF1	-3.32193	0	HK		LLE0014352	CF1	-3.32193	0	HK
LLE0003545	AF3	-3.32193	0	HK		LLE0014352	AF3	-3.32193	0	HK
LLE0003545	BF3	-3.32193	0	HK		LLE0014352	BF3	-3.32193	0	HK
LLE0003545	CF3	-3.32193	0	HK		LLE0014352	CF3	-3.0844	0.335913	HK
LLE0003545	AF4	-3.32193	0	HK		LLE0014352	AF4	-1.99594	0.938413	HK
LLE0003545	BF4	-3.32193	0	HK		LLE0014352	BF4	-3.04638	0.389691	HK
LLE0003545	CF4	-3.32193	0	HK		LLE0014352	CF4	-2.78382	0.150396	HK
LLE0001116	AM2	-3.32193	0	non-HK		LLE0016775	AM2	-3.32193	0	HK
LLE0001116	BM2	-3.16008	0.22889	non-HK		LLE0016775	BM2	-1.58247	0.88897	HK
LLE0001116	CM2	-2.19869	0.863188	non-HK		LLE0016775	CM2	-3.125	0.278506	HK
LLE0001116	AM1	-2.39834	1.30616	non-HK		LLE0016775	AM1	-3.06159	0.186612	HK
LLE0001116	BM1	-2.86601	0.323028	non-HK		LLE0016775	BM1	-3.32193	0	HK
LLE0001116	CM1	-2.86441	0.329698	non-HK		LLE0016775	CM1	-3.32193	0	HK
LLE0001116	AM3	-2.71906	0.433043	non-HK		LLE0016775	AM3	-2.83943	0.403328	HK
LLE0001116	BM3	-2.65712	0.586065	non-HK		LLE0016775	BM3	-2.90007	0.349037	HK
LLE0001116	CM3	-2.85422	0.661447	non-HK		LLE0016775	CM3	-2.33355	0.875757	HK
LLE0001116	AM4	0.971573	0.634048	non-HK		LLE0016775	AM4	-1.53467	0.183831	HK
LLE0001116	BM4	3.13759	0.48096	non-HK		LLE0016775	BM4	-2.43454	1.25496	HK
LLE0001116	CM4	0.988672	0.557034	non-HK		LLE0016775	CM4	-2.423	0.988491	HK
LLE0001116	AF2	-2.39434	0.683207	non-HK		LLE0016775	AF2	-2.84551	0.673755	HK
LLE0001116	BF2	-3.32193	0	non-HK		LLE0016775	BF2	-3.32193	0	HK
LLE0001116	CF2	-2.67903	0.909203	non-HK		LLE0016775	CF2	-3.0597	0.370845	HK
LLE0001116	AF1	-3.12897	0.272887	non-HK		LLE0016775	AF1	-3.11994	0.285662	HK
LLE0001116	BF1	-2.71299	0.861171	non-HK		LLE0016775	BF1	-3.14379	0.251933	HK
LLE0001116	CF1	-2.98097	0.48219	non-HK		LLE0016775	CF1	-3.18706	0.19073	HK
LLE0001116	AF3	-2.21602	1.02724	non-HK		LLE0016775	AF3	-2.71963	0.551084	HK
LLE0001116	BF3	-3.13779	0.260413	non-HK		LLE0016775	BF3	-3.14537	0.249698	HK
LLE0001116	CF3	-3.03611	0.404206	non-HK		LLE0016775	CF3	-3.32193	0	HK
LLE0001116	AF4	0.888213	3.83061	non-HK		LLE0016775	AF4	-3.07167	0.353921	HK
LLE0001116	BF4	1.3533	1.25994	non-HK		LLE0016775	BF4	-2.48409	0.735881	HK
LLE0001116	CF4	-0.134289	1.30708	non-HK		LLE0016775	CF4	-3.04759	0.194563	HK
LLE0003594	AM2	-3.32193	0	HK		Vibra_newGene_25376	AM2	-0.60886	3.83686	HK
LLE0003594	BM2	-3.32193	0	HK		Vibra_newGene_25376	BM2	2.15548	0.87896	HK
LLE0003594	CM2	-3.32193	0	HK		Vibra_newGene_25376	CM2	4.76876	1.43883	HK
LLE0003594	AM1	-3.32193	0	HK		Vibra_newGene_25376	AM1	-3.02723	0.209152	HK
LLE0003594	BM1	-3.32193	0	HK		Vibra_newGene_25376	BM1	-2.96949	0.304322	HK
LLE0003594	CM1	-3.32193	0	HK		Vibra_newGene_25376	CM1	-3.32193	0	HK
LLE0003594	AM3	-3.32193	0	HK		Vibra_newGene_25376	AM3	-3.1978	0.175551	HK
LLE0003594	BM3	-3.32193	0	HK		Vibra_newGene_25376	BM3	-2.88683	0.102954	HK
LLE0003594	CM3	-3.32193	0	HK		Vibra_newGene_25376	CM3	-3.32193	0	HK
LLE0003594	AM4	-3.32193	0	HK		Vibra_newGene_25376	AM4	-2.22751	0.197025	HK
LLE0003594	BM4	-2.93665	0.544863	HK		Vibra_newGene_25376	BM4	-2.56681	0.385337	HK
LLE0003594	CM4	-3.32193	0	HK		Vibra_newGene_25376	CM4	-2.03802	0.141899	HK
LLE0003594	AF2	-3.32193	0	HK		Vibra_newGene_25376	AF2	-2.86282	0.464371	HK
LLE0003594	BF2	-3.32193	0	HK		Vibra_newGene_25376	BF2	-1.52778	2.53731	HK
LLE0003594	CF2	-3.32193	0	HK		Vibra_newGene_25376	CF2	-3.32193	0	HK
LLE0003594	AF1	-3.32193	0	HK		Vibra_newGene_25376	AF1	-3.13264	0.267696	HK
LLE0003594	BF1	-3.32193	0	HK		Vibra_newGene_25376	BF1	-3.2257	0.136094	HK
LLE0003594	CF1	-3.32193	0	HK		Vibra_newGene_25376	CF1	-3.32193	0	HK
LLE0003594	AF3	-3.32193	0	HK		Vibra_newGene_25376	AF3	-3.32193	0	HK
LLE0003594	BF3	-3.32193	0	HK		Vibra_newGene_25376	BF3	-3.32193	0	HK
LLE0003594	CF3	-3.32193	0	HK		Vibra_newGene_25376	CF3	-3.32193	0	HK
LLE0003594	AF4	-3.32193	0	HK		Vibra_newGene_25376	AF4	-2.53425	0.241125	HK
LLE0003594	BF4	-3.32193	0	HK		Vibra_newGene_25376	BF4	-2.23732	0.245142	HK
LLE0003594	CF4	-3.32193	0	HK		Vibra_newGene_25376	CF4	-1.81374	0.92085	HK
LLE0006799	AM2	-3.32193	0	HK		LLE0015896	AM2	3.3527	0.332013	non-HK
LLE0006799	BM2	-3.32193	0	HK		LLE0015896	BM2	3.08119	1.29188	non-HK
LLE0006799	CM2	-3.32193	0	HK		LLE0015896	CM2	1.98759	0.26694	non-HK
LLE0006799	AM1	-3.32193	0	HK		LLE0015896	AM1	6.17044	0.769201	non-HK
LLE0006799	BM1	-3.32193	0	HK		LLE0015896	BM1	5.61477	0.623054	non-HK
LLE0006799	CM1	-3.32193	0	HK		LLE0015896	CM1	5.81613	0.345723	non-HK
LLE0006799	AM3	-3.32193	0	HK		LLE0015896	AM3	-0.847696	0.675146	non-HK
LLE0006799	BM3	-3.32193	0	HK		LLE0015896	BM3	-1.11481	0.641705	non-HK
LLE0006799	CM3	-3.32193	0	HK		LLE0015896	CM3	-0.230562	0.848182	non-HK
LLE0006799	AM4	-3.32193	0	HK		LLE0015896	AM4	1.08769	0.308301	non-HK
LLE0006799	BM4	-3.32193	0	HK		LLE0015896	BM4	0.0528975	0.893493	non-HK
LLE0006799	CM4	-3.32193	0	HK		LLE0015896	CM4	1.10802	0.437401	non-HK
LLE0006799	AF2	-3.32193	0	HK		LLE0015896	AF2	3.84005	0.306467	non-HK
LLE0006799	BF2	-3.32193	0	HK		LLE0015896	BF2	3.30124	0.698786	non-HK
LLE0006799	CF2	-3.32193	0	HK		LLE0015896	CF2	2.84582	0.0500468	non-HK
LLE0006799	AF1	-3.32193	0	HK		LLE0015896	AF1	5.63142	0.290792	non-HK
LLE0006799	BF1	-3.32193	0	HK		LLE0015896	BF1	5.49104	0.968748	non-HK
LLE0006799	CF1	-3.32193	0	HK		LLE0015896	CF1	5.86269	0.234901	non-HK
LLE0006799	AF3	-3.32193	0	HK		LLE0015896	AF3	-0.509985	0.4874	non-HK
LLE0006799	BF3	-3.32193	0	HK		LLE0015896	BF3	-1.15558	0.5402	non-HK
LLE0006799	CF3	-3.32193	0	HK		LLE0015896	CF3	-0.0682937	0.214354	non-HK
LLE0006799	AF4	-3.32193	0	HK		LLE0015896	AF4	-0.771055	0.72823	non-HK
LLE0006799	BF4	-3.32193	0	HK		LLE0015896	BF4	-0.941116	0.13758	non-HK
LLE0006799	CF4	-3.32193	0	HK		LLE0015896	CF4	1.05064	0.415363	non-HK
LLE0006552	AM2	-3.09088	0.326754	HK		LLE0022268	AM2	-3.32193	0	HK
LLE0006552	BM2	1.62748	0.958778	HK		LLE0022268	BM2	-0.753804	0.924577	HK
LLE0006552	CM2	-3.12722	0.275366	HK		LLE0022268	CM2	-3.1594	0.229857	HK
LLE0006552	AM1	-3.32193	0	HK		LLE0022268	AM1	-3.32193	0	HK
LLE0006552	BM1	-3.32193	0	HK		LLE0022268	BM1	-3.32193	0	HK
LLE0006552	CM1	-3.32193	0	HK		LLE0022268	CM1	-3.32193	0	HK
LLE0006552	AM3	-3.32193	0	HK		LLE0022268	AM3	-3.32193	0	HK
LLE0006552	BM3	-3.02757	0.416288	HK		LLE0022268	BM3	-2.59998	0.510514	HK
LLE0006552	CM3	-3.32193	0	HK		LLE0022268	CM3	-3.32193	0	HK
LLE0006552	AM4	-3.05786	0.373451	HK		LLE0022268	AM4	-3.32193	0	HK
LLE0006552	BM4	-3.06113	0.368827	HK		LLE0022268	BM4	-3.13794	0.260196	HK
LLE0006552	CM4	-3.32193	0	HK		LLE0022268	CM4	-2.37349	0.244921	HK
LLE0006552	AF2	-3.32193	0	HK		LLE0022268	AF2	-3.32193	0	HK
LLE0006552	BF2	-3.32193	0	HK		LLE0022268	BF2	-3.32193	0	HK
LLE0006552	CF2	-3.32193	0	HK		LLE0022268	CF2	-3.32193	0	HK
LLE0006552	AF1	-3.32193	0	HK		LLE0022268	AF1	-3.32193	0	HK
LLE0006552	BF1	-3.32193	0	HK		LLE0022268	BF1	-3.32193	0	HK
LLE0006552	CF1	-3.32193	0	HK		LLE0022268	CF1	-3.32193	0	HK
LLE0006552	AF3	-3.32193	0	HK		LLE0022268	AF3	-2.64043	0.506996	HK
LLE0006552	BF3	-3.32193	0	HK		LLE0022268	BF3	-3.32193	0	HK
LLE0006552	CF3	-3.32193	0	HK		LLE0022268	CF3	-3.32193	0	HK
LLE0006552	AF4	-3.32193	0	HK		LLE0022268	AF4	-3.10667	0.304419	HK
LLE0006552	BF4	-3.32193	0	HK		LLE0022268	BF4	-2.82128	0.708026	HK
LLE0006552	CF4	-3.32193	0	HK		LLE0022268	CF4	-3.05981	0.370689	HK
LLE0020147	AM2	-3.32193	0	HK		LLE0013791	AM2	-3.32193	0	HK
LLE0020147	BM2	8.76991	1.33632	HK		LLE0013791	BM2	1.14062	0.833615	HK
LLE0020147	CM2	-3.13718	0.261281	HK		LLE0013791	CM2	-3.32193	0	HK
LLE0020147	AM1	-3.32193	0	HK		LLE0013791	AM1	-3.32193	0	HK
LLE0020147	BM1	-2.48898	1.17796	HK		LLE0013791	BM1	-3.32193	0	HK
LLE0020147	CM1	-3.32193	0	HK		LLE0013791	CM1	-3.16286	0.224959	HK
LLE0020147	AM3	-3.32193	0	HK		LLE0013791	AM3	-2.84221	0.678431	HK
LLE0020147	BM3	0.990765	0.211722	HK		LLE0013791	BM3	-2.92204	0.282948	HK
LLE0020147	CM3	-3.32193	0	HK		LLE0013791	CM3	-2.66537	0.280821	HK
LLE0020147	AM4	-3.32193	0	HK		LLE0013791	AM4	-2.95793	0.132721	HK
LLE0020147	BM4	0.94047	0.236308	HK		LLE0013791	BM4	-3.15248	0.239643	HK
LLE0020147	CM4	-3.07595	0.347868	HK		LLE0013791	CM4	-3.15553	0.120028	HK
LLE0020147	AF2	-3.32193	0	HK		LLE0013791	AF2	-3.32193	0	HK
LLE0020147	BF2	-3.32193	0	HK		LLE0013791	BF2	-3.32193	0	HK
LLE0020147	CF2	-3.32193	0	HK		LLE0013791	CF2	-3.32193	0	HK
LLE0020147	AF1	-3.32193	0	HK		LLE0013791	AF1	-3.32193	0	HK
LLE0020147	BF1	-3.32193	0	HK		LLE0013791	BF1	-3.32193	0	HK
LLE0020147	CF1	-3.32193	0	HK		LLE0013791	CF1	-3.32193	0	HK
LLE0020147	AF3	-3.32193	0	HK		LLE0013791	AF3	-2.80684	0.480508	HK
LLE0020147	BF3	-3.32193	0	HK		LLE0013791	BF3	-3.32193	0	HK
LLE0020147	CF3	-3.32193	0	HK		LLE0013791	CF3	-2.58015	0.313776	HK
LLE0020147	AF4	-3.32193	0	HK		LLE0013791	AF4	-3.32193	0	HK
LLE0020147	BF4	-3.32193	0	HK		LLE0013791	BF4	-3.12873	0.273231	HK
LLE0020147	CF4	-3.32193	0	HK		LLE0013791	CF4	-3.17168	0.212481	HK
LLE0005700	AM2	11.361	1.74088	non-HK		LLE0017790	AM2	9.50891	1.88699	non-HK
LLE0005700	BM2	12.499	0.0583836	non-HK		LLE0017790	BM2	13.6215	1.03789	non-HK
LLE0005700	CM2	12.6659	0.0618379	non-HK		LLE0017790	CM2	13.5236	0.317591	non-HK
LLE0005700	AM1	9.77536	3.22221	non-HK		LLE0017790	AM1	8.77416	0.384764	non-HK
LLE0005700	BM1	12.5004	0.306215	non-HK		LLE0017790	BM1	8.91722	0.283974	non-HK
LLE0005700	CM1	12.6796	0.0989212	non-HK		LLE0017790	CM1	9.08333	0.0863137	non-HK
LLE0005700	AM3	3.2663	0.0750624	non-HK		LLE0017790	AM3	5.73916	0.382433	non-HK
LLE0005700	BM3	4.42997	0.217095	non-HK		LLE0017790	BM3	6.26817	0.0433708	non-HK
LLE0005700	CM3	3.10955	0.0370894	non-HK		LLE0017790	CM3	5.77386	0.643945	non-HK
LLE0005700	AM4	3.14089	0.435061	non-HK		LLE0017790	AM4	4.65516	1.18491	non-HK
LLE0005700	BM4	4.44358	0.107108	non-HK		LLE0017790	BM4	5.80892	0.0602982	non-HK
LLE0005700	CM4	3.4029	0.235732	non-HK		LLE0017790	CM4	4.26117	0.398447	non-HK
LLE0005700	AF2	12.2848	0.1332	non-HK		LLE0017790	AF2	10.5358	0.889463	non-HK
LLE0005700	BF2	12.7584	0.333214	non-HK		LLE0017790	BF2	9.99019	0.824584	non-HK
LLE0005700	CF2	12.3211	0.26114	non-HK		LLE0017790	CF2	9.21164	0.61674	non-HK
LLE0005700	AF1	12.122	0.188291	non-HK		LLE0017790	AF1	9.26153	0.0405801	non-HK
LLE0005700	BF1	12.4857	0.142767	non-HK		LLE0017790	BF1	9.32833	0.142734	non-HK
LLE0005700	CF1	11.714	0.292493	non-HK		LLE0017790	CF1	9.14539	0.322678	non-HK
LLE0005700	AF3	3.67947	0.124427	non-HK		LLE0017790	AF3	5.87138	0.0456623	non-HK
LLE0005700	BF3	4.54777	0.27885	non-HK		LLE0017790	BF3	5.66196	1.24862	non-HK
LLE0005700	CF3	2.84479	0.282249	non-HK		LLE0017790	CF3	4.26137	1.57187	non-HK
LLE0005700	AF4	2.80491	0.0565862	non-HK		LLE0017790	AF4	1.31688	0.315324	non-HK
LLE0005700	BF4	3.06066	0.462916	non-HK		LLE0017790	BF4	1.13163	0.878659	non-HK
LLE0005700	CF4	1.81776	0.116269	non-HK		LLE0017790	CF4	0.367083	0.58142	non-HK
LLE0004170	AM2	11.9755	1.81146	non-HK		LLE0016621	AM2	-3.14685	0.247596	HK
LLE0004170	BM2	12.2457	0.142487	non-HK		LLE0016621	BM2	1.58323	1.2765	HK
LLE0004170	CM2	13.0663	0.0691559	non-HK		LLE0016621	CM2	-3.16888	0.21645	HK
LLE0004170	AM1	10.0687	3.35004	non-HK		LLE0016621	AM1	-3.32193	0	HK
LLE0004170	BM1	11.7064	0.534849	non-HK		LLE0016621	BM1	-3.32193	0	HK
LLE0004170	CM1	12.8153	0.0833843	non-HK		LLE0016621	CM1	-3.04111	0.397135	HK
LLE0004170	AM3	3.76316	0.104192	non-HK		LLE0016621	AM3	-2.87872	0.314423	HK
LLE0004170	BM3	4.12633	0.171531	non-HK		LLE0016621	BM3	-1.48226	0.386926	HK
LLE0004170	CM3	3.13451	0.190667	non-HK		LLE0016621	CM3	-2.19293	0.420393	HK
LLE0004170	AM4	3.4693	0.392902	non-HK		LLE0016621	AM4	-2.71791	0.51877	HK
LLE0004170	BM4	4.12971	0.170337	non-HK		LLE0016621	BM4	-2.12027	0.533227	HK
LLE0004170	CM4	3.75339	0.271892	non-HK		LLE0016621	CM4	-3.0664	0.361379	HK
LLE0004170	AF2	12.6127	0.384344	non-HK		LLE0016621	AF2	-2.92583	0.560165	HK
LLE0004170	BF2	12.9316	0.416487	non-HK		LLE0016621	BF2	-3.32193	0	HK
LLE0004170	CF2	13.0268	0.185423	non-HK		LLE0016621	CF2	-3.32193	0	HK
LLE0004170	AF1	12.3951	0.254681	non-HK		LLE0016621	AF1	-3.32193	0	HK
LLE0004170	BF1	12.4481	0.244049	non-HK		LLE0016621	BF1	-3.32193	0	HK
LLE0004170	CF1	12.3761	0.26245	non-HK		LLE0016621	CF1	-3.06773	0.359493	HK
LLE0004170	AF3	3.89399	0.164442	non-HK		LLE0016621	AF3	-2.24125	0.397254	HK
LLE0004170	BF3	4.50057	0.269716	non-HK		LLE0016621	BF3	-2.5683	1.06579	HK
LLE0004170	CF3	3.29474	0.190931	non-HK		LLE0016621	CF3	-2.09896	0.414612	HK
LLE0004170	AF4	3.15387	0.0905722	non-HK		LLE0016621	AF4	-0.8432	1.39068	HK
LLE0004170	BF4	3.19739	0.534524	non-HK		LLE0016621	BF4	0.316316	1.33778	HK
LLE0004170	CF4	2.37909	0.125046	non-HK		LLE0016621	CF4	-2.04066	0.557412	HK
Vibra_newGene_43968	AM2	-3.32193	0	HK		LLE0011950	AM2	4.60087	1.39118	non-HK
Vibra_newGene_43968	BM2	-3.32193	0	HK		LLE0011950	BM2	3.10306	2.12326	non-HK
Vibra_newGene_43968	CM2	-3.32193	0	HK		LLE0011950	CM2	2.38019	0.307685	non-HK
Vibra_newGene_43968	AM1	-3.32193	0	HK		LLE0011950	AM1	7.95106	1.33977	non-HK
Vibra_newGene_43968	BM1	-3.32193	0	HK		LLE0011950	BM1	6.84655	0.27065	non-HK
Vibra_newGene_43968	CM1	-3.32193	0	HK		LLE0011950	CM1	7.5153	0.358312	non-HK
Vibra_newGene_43968	AM3	-3.32193	0	HK		LLE0011950	AM3	-0.105636	0.556936	non-HK
Vibra_newGene_43968	BM3	-3.32193	0	HK		LLE0011950	BM3	-0.284342	1.02702	non-HK
Vibra_newGene_43968	CM3	-3.32193	0	HK		LLE0011950	CM3	0.437046	0.17109	non-HK
Vibra_newGene_43968	AM4	-0.998087	1.96831	HK		LLE0011950	AM4	2.40502	0.308231	non-HK
Vibra_newGene_43968	BM4	-1.47681	1.30667	HK		LLE0011950	BM4	2.51004	0.816808	non-HK
Vibra_newGene_43968	CM4	-1.91853	1.15279	HK		LLE0011950	CM4	2.08279	0.556093	non-HK
Vibra_newGene_43968	AF2	-3.32193	0	HK		LLE0011950	AF2	5.14977	0.315849	non-HK
Vibra_newGene_43968	BF2	-3.32193	0	HK		LLE0011950	BF2	4.19259	1.32648	non-HK
Vibra_newGene_43968	CF2	-3.01105	0.439651	HK		LLE0011950	CF2	3.15405	0.260632	non-HK
Vibra_newGene_43968	AF1	-3.32193	0	HK		LLE0011950	AF1	7.05198	0.201834	non-HK
Vibra_newGene_43968	BF1	-3.32193	0	HK		LLE0011950	BF1	6.75533	0.463885	non-HK
Vibra_newGene_43968	CF1	-3.32193	0	HK		LLE0011950	CF1	7.44891	0.0784792	non-HK
Vibra_newGene_43968	AF3	-3.32193	0	HK		LLE0011950	AF3	0.552828	0.697753	non-HK
Vibra_newGene_43968	BF3	-3.32193	0	HK		LLE0011950	BF3	0.466062	0.394565	non-HK
Vibra_newGene_43968	CF3	-3.32193	0	HK		LLE0011950	CF3	0.627202	0.337277	non-HK
Vibra_newGene_43968	AF4	-3.32193	0	HK		LLE0011950	AF4	1.7469	0.543386	non-HK
Vibra_newGene_43968	BF4	-3.32193	0	HK		LLE0011950	BF4	1.54635	0.832459	non-HK
Vibra_newGene_43968	CF4	-3.32193	0	HK		LLE0011950	CF4	3.6236	0.394969	non-HK
LLE0004544	AM2	13.8771	0.94631	non-HK		LLE0018312	AM2	-0.785677	2.06739	HK
LLE0004544	BM2	13.7395	0.345079	non-HK		LLE0018312	BM2	-0.95642	0.254599	HK
LLE0004544	CM2	14.3612	0.113801	non-HK		LLE0018312	CM2	-1.66255	1.15985	HK
LLE0004544	AM1	11.0822	2.54157	non-HK		LLE0018312	AM1	0.164471	2.35079	HK
LLE0004544	BM1	9.64412	0.95247	non-HK		LLE0018312	BM1	-3.17231	0.21159	HK
LLE0004544	CM1	11.829	0.483038	non-HK		LLE0018312	CM1	-3.05293	0.380423	HK
LLE0004544	AM3	4.88331	0.0691423	non-HK		LLE0018312	AM3	-2.76058	0.793873	HK
LLE0004544	BM3	5.62666	0.150443	non-HK		LLE0018312	BM3	-1.60662	1.32576	HK
LLE0004544	CM3	2.13895	0.257587	non-HK		LLE0018312	CM3	-3.04141	0.39671	HK
LLE0004544	AM4	4.68024	0.274191	non-HK		LLE0018312	AM4	-0.322443	1.50891	HK
LLE0004544	BM4	5.61349	0.13801	non-HK		LLE0018312	BM4	-2.06224	1.42658	HK
LLE0004544	CM4	5.21287	0.228305	non-HK		LLE0018312	CM4	-2.68211	0.4535	HK
LLE0004544	AF2	13.9957	0.0635307	non-HK		LLE0018312	AF2	-3.32193	0	HK
LLE0004544	BF2	13.9327	0.26155	non-HK		LLE0018312	BF2	-2.54455	0.61736	HK
LLE0004544	CF2	13.801	0.115022	non-HK		LLE0018312	CF2	-0.749986	0.791908	HK
LLE0004544	AF1	13.1885	0.283573	non-HK		LLE0018312	AF1	-0.939614	1.69171	HK
LLE0004544	BF1	12.1208	0.745669	non-HK		LLE0018312	BF1	-3.32193	0	HK
LLE0004544	CF1	12.103	0.407759	non-HK		LLE0018312	CF1	-2.03958	1.53494	HK
LLE0004544	AF3	5.03286	0.351676	non-HK		LLE0018312	AF3	-2.82575	0.701709	HK
LLE0004544	BF3	5.19626	0.357391	non-HK		LLE0018312	BF3	-3.32193	0	HK
LLE0004544	CF3	2.91907	0.0974905	non-HK		LLE0018312	CF3	-1.52424	2.54232	HK
LLE0004544	AF4	4.17304	0.0950965	non-HK		LLE0018312	AF4	-3.32193	0	HK
LLE0004544	BF4	2.52351	0.606623	non-HK		LLE0018312	BF4	-3.32193	0	HK
LLE0004544	CF4	1.8188	0.214056	non-HK		LLE0018312	CF4	-3.32193	0	HK
LLE0001004	AM2	-1.50718	1.31708	non-HK		LLE0016613	AM2	8.22247	0.258223	non-HK
LLE0001004	BM2	-2.3096	0.777662	non-HK		LLE0016613	BM2	7.84856	0.5548	non-HK
LLE0001004	CM2	-3.19221	0.183456	non-HK		LLE0016613	CM2	7.19996	0.111807	non-HK
LLE0001004	AM1	0.034935	1.28393	non-HK		LLE0016613	AM1	8.20634	0.0370388	non-HK
LLE0001004	BM1	1.10143	0.363889	non-HK		LLE0016613	BM1	8.42401	0.18231	non-HK
LLE0001004	CM1	1.23129	0.259769	non-HK		LLE0016613	CM1	7.73022	0.183167	non-HK
LLE0001004	AM3	-3.32193	0	non-HK		LLE0016613	AM3	7.07844	0.406695	non-HK
LLE0001004	BM3	-3.32193	0	non-HK		LLE0016613	BM3	7.19902	0.0767613	non-HK
LLE0001004	CM3	-3.32193	0	non-HK		LLE0016613	CM3	7.11454	0.155328	non-HK
LLE0001004	AM4	-1.90112	0.289991	non-HK		LLE0016613	AM4	7.75293	0.676106	non-HK
LLE0001004	BM4	-2.19234	1.04207	non-HK		LLE0016613	BM4	8.40498	0.412865	non-HK
LLE0001004	CM4	-2.2517	0.374068	non-HK		LLE0016613	CM4	8.27827	0.238822	non-HK
LLE0001004	AF2	-1.7891	0.54515	non-HK		LLE0016613	AF2	8.2466	0.240511	non-HK
LLE0001004	BF2	-3.16487	0.222121	non-HK		LLE0016613	BF2	8.17917	0.0862303	non-HK
LLE0001004	CF2	-2.42642	0.395993	non-HK		LLE0016613	CF2	7.66787	0.118089	non-HK
LLE0001004	AF1	-2.04566	1.0683	non-HK		LLE0016613	AF1	8.34842	0.0719405	non-HK
LLE0001004	BF1	-1.07073	0.791756	non-HK		LLE0016613	BF1	8.13307	0.0202488	non-HK
LLE0001004	CF1	0.0671987	0.928958	non-HK		LLE0016613	CF1	7.76843	0.179694	non-HK
LLE0001004	AF3	-3.32193	0	non-HK		LLE0016613	AF3	7.2415	0.0685522	non-HK
LLE0001004	BF3	-3.32193	0	non-HK		LLE0016613	BF3	7.38289	0.24732	non-HK
LLE0001004	CF3	-2.85118	0.665746	non-HK		LLE0016613	CF3	6.82212	0.315232	non-HK
LLE0001004	AF4	-2.76568	0.39386	non-HK		LLE0016613	AF4	7.03576	0.651138	non-HK
LLE0001004	BF4	-3.15339	0.238356	non-HK		LLE0016613	BF4	7.79776	0.266098	non-HK
LLE0001004	CF4	-3.17723	0.204632	non-HK		LLE0016613	CF4	7.02476	0.130534	non-HK
LLE0023716	AM2	-3.32193	0	non-HK		LLE0023732	AM2	-3.32193	0	HK
LLE0023716	BM2	-1.52022	1.15242	non-HK		LLE0023732	BM2	-2.16793	0.856745	HK
LLE0023716	CM2	-3.32193	0	non-HK		LLE0023732	CM2	-3.32193	0	HK
LLE0023716	AM1	-3.32193	0	non-HK		LLE0023732	AM1	-3.32193	0	HK
LLE0023716	BM1	-3.32193	0	non-HK		LLE0023732	BM1	-3.32193	0	HK
LLE0023716	CM1	-3.32193	0	non-HK		LLE0023732	CM1	-3.32193	0	HK
LLE0023716	AM3	-2.95545	0.518286	non-HK		LLE0023732	AM3	-3.32193	0	HK
LLE0023716	BM3	-3.32193	0	non-HK		LLE0023732	BM3	-3.32193	0	HK
LLE0023716	CM3	-3.32193	0	non-HK		LLE0023732	CM3	-3.1469	0.24753	HK
LLE0023716	AM4	-3.32193	0	non-HK		LLE0023732	AM4	-1.89449	0.667604	HK
LLE0023716	BM4	-3.32193	0	non-HK		LLE0023732	BM4	-2.78134	0.441174	HK
LLE0023716	CM4	-3.32193	0	non-HK		LLE0023732	CM4	-2.74676	0.462036	HK
LLE0023716	AF2	-3.32193	0	non-HK		LLE0023732	AF2	-3.32193	0	HK
LLE0023716	BF2	-3.32193	0	non-HK		LLE0023732	BF2	-3.32193	0	HK
LLE0023716	CF2	-3.32193	0	non-HK		LLE0023732	CF2	-3.32193	0	HK
LLE0023716	AF1	-3.32193	0	non-HK		LLE0023732	AF1	-3.32193	0	HK
LLE0023716	BF1	-3.32193	0	non-HK		LLE0023732	BF1	-3.32193	0	HK
LLE0023716	CF1	-3.32193	0	non-HK		LLE0023732	CF1	-3.32193	0	HK
LLE0023716	AF3	-3.32193	0	non-HK		LLE0023732	AF3	-3.32193	0	HK
LLE0023716	BF3	-2.61762	0.553498	non-HK		LLE0023732	BF3	-3.11812	0.288226	HK
LLE0023716	CF3	-3.32193	0	non-HK		LLE0023732	CF3	-3.32193	0	HK
LLE0023716	AF4	-3.32193	0	non-HK		LLE0023732	AF4	-2.32586	1.05136	HK
LLE0023716	BF4	-3.32193	0	non-HK		LLE0023732	BF4	-2.91062	0.294961	HK
LLE0023716	CF4	-3.32193	0	non-HK		LLE0023732	CF4	-2.65691	0.633577	HK
LLE0003246	AM2	-3.32193	0	HK
LLE0003246	BM2	0.720644	1.16316	HK
LLE0003246	CM2	-2.72104	0.849787	HK
LLE0003246	AM1	-3.32193	0	HK
LLE0003246	BM1	-3.32193	0	HK
LLE0003246	CM1	-3.32193	0	HK
LLE0003246	AM3	-3.32193	0	HK
LLE0003246	BM3	-2.96916	0.498892	HK
LLE0003246	CM3	-3.06567	0.362406	HK
LLE0003246	AM4	-2.38982	0.659649	HK
LLE0003246	BM4	-2.68511	0.900599	HK
LLE0003246	CM4	-2.91151	0.303612	HK
LLE0003246	AF2	-3.32193	0	HK
LLE0003246	BF2	-3.32193	0	HK
LLE0003246	CF2	-3.32193	0	HK
LLE0003246	AF1	-3.32193	0	HK
LLE0003246	BF1	-3.32193	0	HK
LLE0003246	CF1	-3.32193	0	HK
LLE0003246	AF3	-3.32193	0	HK
LLE0003246	BF3	-3.32193	0	HK
LLE0003246	CF3	-3.32193	0	HK
LLE0003246	AF4	-3.32193	0	HK
LLE0003246	BF4	-3.32193	0	HK
LLE0003246	CF4	-3.32193	0	HK
LLE0005840	AM2	-3.32193	0	HK
LLE0005840	BM2	1.82479	0.98981	HK
LLE0005840	CM2	-3.17574	0.206739	HK
LLE0005840	AM1	-3.32193	0	HK
LLE0005840	BM1	-3.32193	0	HK
LLE0005840	CM1	-3.13117	0.269771	HK
LLE0005840	AM3	-3.20493	0.165458	HK
LLE0005840	BM3	-3.32193	0	HK
LLE0005840	CM3	-3.32193	0	HK
LLE0005840	AM4	-1.44407	0.80227	HK
LLE0005840	BM4	-2.376	0.456192	HK
LLE0005840	CM4	-2.03883	0.24911	HK
LLE0005840	AF2	-3.32193	0	HK
LLE0005840	BF2	-3.32193	0	HK
LLE0005840	CF2	-3.07569	0.348231	HK
LLE0005840	AF1	-3.32193	0	HK
LLE0005840	BF1	-3.32193	0	HK
LLE0005840	CF1	-3.32193	0	HK
LLE0005840	AF3	-3.32193	0	HK
LLE0005840	BF3	-3.32193	0	HK
LLE0005840	CF3	-3.32193	0	HK
LLE0005840	AF4	-3.32193	0	HK
LLE0005840	BF4	-3.32193	0	HK
LLE0005840	CF4	-3.32193	0	HK
LLE0008259	AM2	1.29288	0.672509	non-HK
LLE0008259	BM2	1.73721	1.06	non-HK
LLE0008259	CM2	3.06445	0.394182	non-HK
LLE0008259	AM1	1.64321	1.28447	non-HK
LLE0008259	BM1	5.23136	0.344802	non-HK
LLE0008259	CM1	5.04488	0.222259	non-HK
LLE0008259	AM3	-3.13293	0.267286	non-HK
LLE0008259	BM3	-3.32193	0	non-HK
LLE0008259	CM3	-2.54834	0.215674	non-HK
LLE0008259	AM4	-3.07399	0.350645	non-HK
LLE0008259	BM4	-3.32193	0	non-HK
LLE0008259	CM4	-3.01555	0.217076	non-HK
LLE0008259	AF2	2.09602	0.662184	non-HK
LLE0008259	BF2	1.96752	0.195373	non-HK
LLE0008259	CF2	2.46378	0.332832	non-HK
LLE0008259	AF1	2.84841	0.346611	non-HK
LLE0008259	BF1	3.91619	0.68315	non-HK
LLE0008259	CF1	4.40156	0.270594	non-HK
LLE0008259	AF3	-2.88462	0.323329	non-HK
LLE0008259	BF3	-2.80096	0.4551	non-HK
LLE0008259	CF3	-3.12495	0.278577	non-HK
LLE0008259	AF4	-3.16513	0.221749	non-HK
LLE0008259	BF4	-2.52841	0.824074	non-HK
LLE0008259	CF4	-2.9603	0.0366278	non-HK
LLE0010901	AM2	-3.32193	0	HK
LLE0010901	BM2	-3.32193	0	HK
LLE0010901	CM2	-3.32193	0	HK
LLE0010901	AM1	-3.32193	0	HK
LLE0010901	BM1	-3.32193	0	HK
LLE0010901	CM1	-3.32193	0	HK
LLE0010901	AM3	-3.32193	0	HK
LLE0010901	BM3	-3.32193	0	HK
LLE0010901	CM3	-3.32193	0	HK
LLE0010901	AM4	-3.32193	0	HK
LLE0010901	BM4	-3.32193	0	HK
LLE0010901	CM4	-3.32193	0	HK
LLE0010901	AF2	-3.32193	0	HK
LLE0010901	BF2	-3.32193	0	HK
LLE0010901	CF2	-3.32193	0	HK
LLE0010901	AF1	-3.32193	0	HK
LLE0010901	BF1	-3.32193	0	HK
LLE0010901	CF1	-3.32193	0	HK
LLE0010901	AF3	-3.32193	0	HK
LLE0010901	BF3	-3.32193	0	HK
LLE0010901	CF3	-3.32193	0	HK
LLE0010901	AF4	-3.32193	0	HK
LLE0010901	BF4	-3.32193	0	HK
LLE0010901	CF4	-3.32193	0	HK
LLE0024368	AM2	-3.32193	0	non-HK
LLE0024368	BM2	-1.4806	0.669593	non-HK
LLE0024368	CM2	-3.32193	0	non-HK
LLE0024368	AM1	-3.32193	0	non-HK
LLE0024368	BM1	-2.90211	0.593715	non-HK
LLE0024368	CM1	-3.32193	0	non-HK
LLE0024368	AM3	-3.32193	0	non-HK
LLE0024368	BM3	-3.32193	0	non-HK
LLE0024368	CM3	-3.32193	0	non-HK
LLE0024368	AM4	-2.70154	0.501142	non-HK
LLE0024368	BM4	-2.45072	0.656932	non-HK
LLE0024368	CM4	-3.32193	0	non-HK
LLE0024368	AF2	-3.32193	0	non-HK
LLE0024368	BF2	-3.32193	0	non-HK
LLE0024368	CF2	-3.12162	0.283281	non-HK
LLE0024368	AF1	-3.32193	0	non-HK
LLE0024368	BF1	-3.32193	0	non-HK
LLE0024368	CF1	-3.32193	0	non-HK
LLE0024368	AF3	-3.32193	0	non-HK
LLE0024368	BF3	-3.32193	0	non-HK
LLE0024368	CF3	-3.32193	0	non-HK
LLE0024368	AF4	-3.32193	0	non-HK
LLE0024368	BF4	-3.32193	0	non-HK
LLE0024368	CF4	-3.32193	0	non-HK
LLE0010252	AM2	-3.32193	0	HK
LLE0010252	BM2	-3.32193	0	HK
LLE0010252	CM2	-3.32193	0	HK
LLE0010252	AM1	-3.32193	0	HK
LLE0010252	BM1	-3.32193	0	HK
LLE0010252	CM1	-3.32193	0	HK
LLE0010252	AM3	-3.32193	0	HK
LLE0010252	BM3	-3.32193	0	HK
LLE0010252	CM3	-3.32193	0	HK
LLE0010252	AM4	-3.32193	0	HK
LLE0010252	BM4	-3.32193	0	HK
LLE0010252	CM4	-3.32193	0	HK
LLE0010252	AF2	-3.32193	0	HK
LLE0010252	BF2	-3.0952	0.320649	HK
LLE0010252	CF2	-3.32193	0	HK
LLE0010252	AF1	-3.32193	0	HK
LLE0010252	BF1	-3.32193	0	HK
LLE0010252	CF1	-3.12786	0.274461	HK
LLE0010252	AF3	-3.32193	0	HK
LLE0010252	BF3	-3.32193	0	HK
LLE0010252	CF3	-3.32193	0	HK
LLE0010252	AF4	-3.32193	0	HK
LLE0010252	BF4	-3.32193	0	HK
LLE0010252	CF4	-3.32193	0	HK
LLE0015778	AM2	4.37958	3.80094	non-HK
LLE0015778	BM2	10.9859	1.25345	non-HK
LLE0015778	CM2	11.1014	0.747985	non-HK
LLE0015778	AM1	-0.892221	0.606706	non-HK
LLE0015778	BM1	-0.376766	0.691741	non-HK
LLE0015778	CM1	-0.539647	0.541568	non-HK
LLE0015778	AM3	-2.03442	0.278568	non-HK
LLE0015778	BM3	3.17391	0.293586	non-HK
LLE0015778	CM3	-3.01011	0.231246	non-HK
LLE0015778	AM4	-1.68654	0.242138	non-HK
LLE0015778	BM4	3.23318	0.168938	non-HK
LLE0015778	CM4	1.85508	0.0390716	non-HK
LLE0015778	AF2	4.00257	2.69862	non-HK
LLE0015778	BF2	2.90061	2.90303	non-HK
LLE0015778	CF2	-0.343134	1.21284	non-HK
LLE0015778	AF1	-1.01219	0.282111	non-HK
LLE0015778	BF1	0.411165	1.51957	non-HK
LLE0015778	CF1	-1.22512	0.197779	non-HK
LLE0015778	AF3	-2.3632	0.375132	non-HK
LLE0015778	BF3	-2.27505	0.704939	non-HK
LLE0015778	CF3	-3.32193	0	non-HK
LLE0015778	AF4	-3.18823	0.189085	non-HK
LLE0015778	BF4	-3.32193	0	non-HK
LLE0015778	CF4	-3.32193	0	non-HK
