# Supplementary material for: Genomic and transcriptomic insights into molecular basis of sexually dimorphic nuptial spines in Leptobrachium leishanense
Source: Nat Commun. 2019 Dec 5;10:5551. doi: 10.1038/s41467-019-13531-5 (PMC6895153; doi:10.1038/s41467-019-13531-5)
Supplement: Supplementary file 7 — Supplementary Data 5 [file 41467_2019_13531_MOESM7_ESM.xlsx]

## Sheet: Sheet1
Supplementary Data 5. Gene IDs asigned in different co-expression modules.
GeneID	Modules
LLE0000148	ME04
LLE0021549	ME09
LLE0000721	ME12
LLE0002338	ME12
LLE0013894	ME12
LLE0020367	ME09
Vibra_newGene_23391	ME04
LLE0009224	ME12
LLE0014996	ME06
LLE0008628	ME09
Vibra_newGene_6538	ME06
LLE0006514	ME06
LLE0005071	ME06
LLE0007893	ME09
LLE0018258	ME09
LLE0022632	ME12
LLE0018592	ME12
Vibra_newGene_1024	ME06
Vibra_newGene_45820	ME12
LLE0011871	ME06
LLE0015468	ME09
LLE0016329	ME09
LLE0008825	ME06
LLE0017329	ME06
LLE0020515	ME12
LLE0002366	ME04
LLE0008179	ME06
LLE0015328	ME06
Vibra_newGene_16907	ME12
LLE0004501	ME06
LLE0005422	ME12
LLE0009857	ME09
LLE0012456	ME12
LLE0000495	ME12
LLE0008998	ME06
LLE0000562	ME06
LLE0021774	ME12
Vibra_newGene_17434	ME12
LLE0007933	ME06
LLE0001721	ME12
LLE0013511	ME12
LLE0009633	ME02
LLE0004553	ME06
LLE0017974	ME12
LLE0010876	ME09
LLE0024624	ME12
LLE0007845	ME06
LLE0022361	ME06
LLE0009996	ME09
LLE0008139	ME06
LLE0020794	ME12
LLE0012425	ME12
LLE0018360	ME04
LLE0002985	ME06
LLE0015975	ME12
Vibra_newGene_6659	ME12
LLE0017394	ME12
LLE0007970	ME12
LLE0003628	ME06
LLE0008319	ME06
LLE0007118	ME04
LLE0000245	ME06
LLE0003375	ME09
LLE0005881	ME12
LLE0014448	ME09
LLE0009793	ME06
LLE0013218	ME11
LLE0008898	ME12
LLE0011416	ME12
LLE0011168	ME12
LLE0014684	ME06
LLE0011062	ME06
LLE0010571	ME04
LLE0013041	ME09
LLE0000680	ME06
Vibra_newGene_2967	ME04
LLE0023069	ME06
LLE0011360	ME06
LLE0013585	ME12
LLE0008651	ME12
LLE0013493	ME06
Vibra_newGene_40817	ME06
LLE0010284	ME12
LLE0000187	ME04
LLE0017319	ME06
LLE0001991	ME06
LLE0009475	ME12
LLE0009508	ME12
LLE0022371	ME06
LLE0012742	ME12
LLE0008731	ME06
LLE0008649	ME06
LLE0019576	ME06
Vibra_newGene_5280	ME09
LLE0001342	ME06
Vibra_newGene_17430	ME12
Vibra_newGene_23427	ME06
LLE0005796	ME09
Vibra_newGene_5279	ME04
LLE0010254	ME03
LLE0021548	ME09
LLE0013117	ME12
LLE0014215	ME12
LLE0012895	ME06
Vibra_newGene_10968	ME12
LLE0012028	ME12
LLE0013801	ME06
Vibra_newGene_44162	ME06
LLE0010598	ME12
LLE0000588	ME06
LLE0004668	ME11
LLE0016126	ME06
LLE0016887	ME12
LLE0006971	ME06
LLE0021367	ME12
LLE0006452	ME06
LLE0004164	ME06
LLE0013879	ME12
Vibra_newGene_25525	ME06
LLE0023143	ME04
Vibra_newGene_25293	ME06
LLE0006548	ME12
LLE0021027	ME12
LLE0016658	ME06
LLE0018170	ME06
LLE0007727	ME12
LLE0012435	ME06
LLE0001840	ME06
LLE0013933	ME06
LLE0014854	ME08
LLE0001767	ME09
LLE0009336	ME12
LLE0013537	ME02
LLE0024047	ME06
LLE0023287	ME09
LLE0019338	ME12
LLE0008933	ME09
LLE0003758	ME06
LLE0018571	ME06
LLE0020122	ME04
LLE0017921	ME12
LLE0002947	ME06
LLE0010767	ME06
LLE0010701	ME12
Vibra_newGene_36299	ME06
LLE0015549	ME09
LLE0018889	ME12
LLE0011146	ME06
Vibra_newGene_47936	ME09
LLE0002399	ME12
LLE0022685	ME12
LLE0004705	ME05
LLE0024450	ME06
LLE0021181	ME09
LLE0017928	ME09
LLE0022089	ME06
LLE0023766	ME12
LLE0002887	ME06
LLE0024572	ME12
LLE0014350	ME06
Vibra_newGene_25135	ME09
Vibra_newGene_25821	ME06
LLE0013948	ME12
LLE0010942	ME06
LLE0011439	ME12
LLE0011983	ME12
LLE0007205	ME12
LLE0004929	ME03
LLE0018671	ME12
LLE0008066	ME06
LLE0006257	ME12
LLE0009384	ME12
LLE0022212	ME09
Vibra_newGene_25780	ME02
LLE0006247	ME06
LLE0002707	ME12
LLE0005531	ME12
LLE0012229	ME03
LLE0022794	ME06
LLE0006688	ME06
LLE0004489	ME12
LLE0004647	ME12
LLE0019957	ME12
Vibra_newGene_44119	ME06
LLE0014823	ME12
LLE0007636	ME09
LLE0014419	ME09
LLE0013263	ME06
LLE0019298	ME06
LLE0012375	ME04
LLE0001315	ME06
LLE0004459	ME06
LLE0002382	ME12
LLE0007273	ME06
LLE0001052	ME12
LLE0000645	ME06
LLE0004978	ME12
LLE0010008	ME12
LLE0004075	ME12
LLE0000605	ME09
LLE0006196	ME06
Vibra_newGene_17400	ME12
LLE0002411	ME05
LLE0016714	ME06
LLE0013278	ME12
LLE0007916	ME09
LLE0021975	ME12
LLE0014020	ME06
LLE0018791	ME06
LLE0003571	ME12
Vibra_newGene_21824	ME12
LLE0008735	ME06
LLE0006270	ME06
LLE0023014	ME09
LLE0009774	ME06
LLE0024472	ME06
LLE0008910	ME12
LLE0019108	ME12
LLE0016723	ME09
LLE0008554	ME06
LLE0006725	ME03
LLE0012146	ME09
LLE0003447	ME12
LLE0011449	ME12
Vibra_newGene_17490	ME06
LLE0017514	ME12
LLE0015841	ME06
LLE0002154	ME04
LLE0002996	ME06
LLE0016543	ME04
LLE0012402	ME12
LLE0009951	ME12
Vibra_newGene_17140	ME12
LLE0017169	ME09
LLE0012077	ME06
Vibra_newGene_3181	ME12
LLE0018153	ME09
LLE0002835	ME07
Vibra_newGene_4664	ME12
Vibra_newGene_25091	ME09
LLE0001746	ME12
LLE0016373	ME09
LLE0002169	ME09
LLE0000299	ME06
LLE0002938	ME12
LLE0006577	ME06
LLE0004866	ME06
LLE0004063	ME12
LLE0024255	ME06
LLE0009748	ME12
LLE0006911	ME06
LLE0014751	ME12
LLE0001496	ME12
LLE0017221	ME06
LLE0004062	ME12
LLE0021350	ME06
LLE0014954	ME09
Vibra_newGene_10991	ME12
LLE0005112	ME12
LLE0020528	ME06
LLE0022382	ME12
LLE0005878	ME06
Vibra_newGene_21685	ME06
LLE0016161	ME06
LLE0003089	ME06
LLE0017284	ME12
LLE0010341	ME04
LLE0010298	ME06
Vibra_newGene_40567	ME04
LLE0004531	ME09
LLE0022773	ME09
LLE0022184	ME12
LLE0023726	ME12
LLE0011692	ME06
LLE0002088	ME12
Vibra_newGene_23518	ME12
LLE0001562	ME12
LLE0003278	ME12
Vibra_newGene_10134	ME12
LLE0004746	ME06
LLE0003308	ME06
LLE0009003	ME06
LLE0000178	ME06
LLE0009754	ME12
LLE0003802	ME06
LLE0014430	ME04
LLE0022807	ME09
LLE0011044	ME12
Vibra_newGene_16920	ME12
LLE0009980	ME09
LLE0013144	ME12
LLE0002035	ME06
LLE0002434	ME06
LLE0003809	ME12
LLE0001324	ME06
LLE0005028	ME06
LLE0012457	ME12
Vibra_newGene_23590	ME12
LLE0006821	ME06
Vibra_newGene_36073	ME12
LLE0010652	ME12
LLE0014764	ME09
LLE0001761	ME06
LLE0012504	ME09
LLE0020841	ME06
LLE0013342	ME06
LLE0012274	ME12
LLE0012806	ME04
Vibra_newGene_40536	ME12
LLE0021664	ME09
LLE0007430	ME12
LLE0014940	ME12
LLE0019057	ME04
LLE0015445	ME04
LLE0004031	ME06
Vibra_newGene_17323	ME12
LLE0006605	ME03
LLE0002948	ME06
LLE0017168	ME12
Vibra_newGene_17486	ME12
LLE0013052	ME06
LLE0018788	ME12
LLE0024247	ME09
LLE0018152	ME12
LLE0000054	ME06
Vibra_newGene_6621	ME12
LLE0020061	ME06
LLE0012641	ME12
LLE0023359	ME12
LLE0023531	ME09
LLE0018139	ME09
LLE0013454	ME12
LLE0004121	ME03
LLE0017422	ME04
Vibra_newGene_16897	ME09
Vibra_newGene_6509	ME09
LLE0000423	ME06
LLE0017535	ME06
Vibra_newGene_4058	ME03
LLE0005814	ME06
LLE0009159	ME12
LLE0014007	ME12
LLE0001186	ME12
Vibra_newGene_31598	ME06
LLE0015420	ME09
LLE0003190	ME06
LLE0015929	ME04
LLE0020542	ME12
LLE0007180	ME06
Vibra_newGene_5841	ME06
Vibra_newGene_45742	ME06
LLE0011251	ME04
LLE0015314	ME09
LLE0006424	ME09
LLE0024496	ME12
LLE0008250	ME12
LLE0009794	ME06
LLE0006716	ME04
LLE0018828	ME09
LLE0005645	ME06
LLE0010158	ME07
LLE0018298	ME12
LLE0008307	ME09
Vibra_newGene_47816	ME06
LLE0008201	ME06
LLE0022308	ME09
LLE0009970	ME09
LLE0017101	ME03
LLE0019866	ME06
LLE0020272	ME06
LLE0008858	ME09
LLE0020157	ME04
LLE0018227	ME12
LLE0006542	ME06
LLE0013443	ME06
LLE0019182	ME04
LLE0011711	ME09
LLE0022682	ME12
LLE0016273	ME06
LLE0009926	ME12
LLE0012343	ME03
Vibra_newGene_17191	ME06
LLE0002816	ME12
LLE0022875	ME09
LLE0006050	ME12
Vibra_newGene_17312	ME12
LLE0011893	ME06
LLE0004707	ME06
LLE0023203	ME12
LLE0006736	ME12
LLE0022445	ME09
LLE0000095	ME06
Vibra_newGene_5844	ME04
LLE0006721	ME12
LLE0014175	ME06
LLE0011055	ME12
LLE0017885	ME12
LLE0008141	ME12
LLE0006700	ME12
LLE0021093	ME09
LLE0006561	ME12
LLE0022402	ME06
LLE0014054	ME06
LLE0023583	ME06
LLE0004114	ME09
LLE0007514	ME09
LLE0013925	ME09
Vibra_newGene_42561	ME06
Vibra_newGene_17385	ME04
LLE0009995	ME04
LLE0018543	ME12
LLE0018040	ME06
LLE0008596	ME06
LLE0018933	ME09
LLE0019613	ME06
LLE0006648	ME12
LLE0010583	ME12
LLE0000497	ME06
LLE0012801	ME09
LLE0015136	ME12
LLE0002575	ME06
LLE0021910	ME09
LLE0017352	ME01
LLE0014897	ME04
LLE0003452	ME06
LLE0019341	ME12
LLE0006890	ME06
LLE0014683	ME12
LLE0018437	ME12
LLE0005105	ME12
LLE0001543	ME03
LLE0012443	ME12
LLE0024590	ME12
Vibra_newGene_31116	ME09
LLE0012400	ME04
LLE0008919	ME09
LLE0017415	ME06
LLE0002834	ME12
LLE0011491	ME12
LLE0008913	ME09
LLE0003962	ME06
LLE0016199	ME12
LLE0020077	ME12
LLE0024220	ME12
LLE0024028	ME06
LLE0013028	ME09
LLE0015018	ME09
LLE0002218	ME12
LLE0017156	ME09
LLE0006867	ME12
Vibra_newGene_6507	ME12
LLE0010153	ME11
LLE0017742	ME12
LLE0015362	ME09
LLE0002494	ME09
LLE0007061	ME09
LLE0017836	ME03
LLE0005151	ME06
LLE0002723	ME12
LLE0013468	ME04
Vibra_newGene_36626	ME09
LLE0005316	ME12
Vibra_newGene_45891	ME04
LLE0017063	ME09
LLE0002684	ME06
Vibra_newGene_17504	ME06
LLE0008908	ME10
LLE0001550	ME12
Vibra_newGene_16924	ME06
LLE0011306	ME04
LLE0000967	ME06
LLE0013478	ME12
LLE0019686	ME06
LLE0023125	ME06
LLE0013442	ME06
LLE0001686	ME12
Vibra_newGene_31248	ME06
LLE0002513	ME06
LLE0017777	ME06
LLE0003400	ME09
LLE0012653	ME06
LLE0008604	ME04
LLE0018266	ME12
LLE0010959	ME09
LLE0016456	ME09
LLE0022833	ME06
LLE0017672	ME09
LLE0005498	ME09
LLE0023505	ME12
LLE0010424	ME12
Vibra_newGene_40566	ME04
LLE0001101	ME09
LLE0002966	ME06
LLE0021117	ME09
LLE0000379	ME12
LLE0023770	ME06
LLE0008344	ME12
LLE0023261	ME12
LLE0011483	ME09
LLE0005443	ME11
LLE0010960	ME09
LLE0007041	ME12
Vibra_newGene_10804	ME04
LLE0021666	ME12
LLE0013274	ME09
LLE0013891	ME12
LLE0024535	ME12
Vibra_newGene_10794	ME03
LLE0014211	ME12
LLE0019259	ME12
Vibra_newGene_10212	ME09
LLE0012391	ME12
LLE0002800	ME12
Vibra_newGene_17143	ME06
LLE0008056	ME12
LLE0004673	ME04
LLE0021567	ME12
LLE0022963	ME06
LLE0016438	ME12
LLE0002145	ME06
LLE0011139	ME06
LLE0000808	ME12
LLE0008960	ME06
LLE0024112	ME12
LLE0020290	ME04
Vibra_newGene_17153	ME12
LLE0005845	ME06
LLE0003658	ME09
LLE0020798	ME04
LLE0003046	ME12
LLE0024375	ME06
LLE0014193	ME12
Vibra_newGene_42720	ME12
LLE0020048	ME03
LLE0001718	ME12
LLE0014188	ME06
LLE0014337	ME09
Vibra_newGene_23408	ME09
LLE0009701	ME06
LLE0016423	ME08
LLE0003008	ME06
LLE0004337	ME06
Vibra_newGene_10509	ME12
LLE0004630	ME12
LLE0008602	ME12
LLE0021279	ME09
LLE0006469	ME06
LLE0014196	ME06
LLE0006491	ME06
LLE0019229	ME12
LLE0012171	ME12
LLE0020792	ME06
LLE0009355	ME09
LLE0015396	ME09
LLE0003382	ME06
LLE0007002	ME06
LLE0001200	ME12
Vibra_newGene_16980	ME06
LLE0011917	ME09
LLE0004599	ME06
LLE0000356	ME06
LLE0015298	ME04
LLE0005036	ME07
LLE0014864	ME09
LLE0015818	ME12
LLE0010990	ME12
LLE0013235	ME12
LLE0020679	ME12
LLE0019163	ME04
LLE0013318	ME06
Vibra_newGene_1559	ME06
LLE0010633	ME06
LLE0011012	ME12
LLE0008904	ME02
LLE0024388	ME12
LLE0003216	ME06
LLE0002478	ME12
LLE0021590	ME12
LLE0019285	ME12
LLE0009167	ME09
LLE0022409	ME06
Vibra_newGene_855	ME09
LLE0007833	ME06
Vibra_newGene_3519	ME06
LLE0005771	ME12
LLE0019793	ME06
LLE0011664	ME12
LLE0006107	ME06
LLE0013488	ME12
LLE0000531	ME06
LLE0023659	ME12
Vibra_newGene_1449	ME12
Vibra_newGene_25663	ME06
LLE0012885	ME06
Vibra_newGene_17505	ME06
LLE0023199	ME04
LLE0014799	ME12
LLE0009617	ME12
Vibra_newGene_17076	ME06
LLE0021207	ME12
LLE0002047	ME06
LLE0012916	ME06
LLE0004030	ME12
LLE0008114	ME12
LLE0015479	ME06
LLE0014574	ME06
Vibra_newGene_47723	ME06
LLE0023029	ME09
LLE0018517	ME06
LLE0001080	ME06
LLE0013065	ME12
LLE0020509	ME02
LLE0020049	ME12
Vibra_newGene_40580	ME04
LLE0019175	ME09
LLE0014736	ME09
LLE0009786	ME12
LLE0000017	ME06
LLE0005187	ME06
LLE0007482	ME04
LLE0012994	ME12
LLE0021268	ME12
LLE0020777	ME12
LLE0012137	ME06
LLE0024646	ME06
LLE0020292	ME06
LLE0014922	ME06
LLE0021418	ME09
LLE0017346	ME06
Vibra_newGene_31462	ME09
LLE0022450	ME12
Vibra_newGene_31676	ME06
LLE0023446	ME12
LLE0002967	ME06
LLE0012486	ME06
LLE0005466	ME06
LLE0016706	ME06
Vibra_newGene_10408	ME06
LLE0009150	ME06
LLE0019380	ME06
LLE0012462	ME04
LLE0012609	ME06
LLE0021842	ME06
LLE0011015	ME06
LLE0010370	ME06
Vibra_newGene_5843	ME04
LLE0009189	ME12
LLE0012750	ME06
LLE0009376	ME06
LLE0012783	ME12
LLE0016358	ME04
LLE0021818	ME06
LLE0001270	ME06
LLE0015819	ME06
LLE0021874	ME06
Vibra_newGene_31107	ME12
LLE0019737	ME09
LLE0010235	ME09
Vibra_newGene_40814	ME06
LLE0004930	ME12
LLE0016193	ME07
LLE0012911	ME09
LLE0005420	ME06
LLE0023103	ME12
LLE0013587	ME06
LLE0020438	ME06
LLE0012802	ME12
LLE0016879	ME12
LLE0015372	ME06
LLE0010199	ME04
LLE0010908	ME12
LLE0022073	ME06
LLE0000587	ME12
LLE0005215	ME04
Vibra_newGene_40606	ME06
LLE0008259	ME04
LLE0020545	ME12
LLE0021087	ME12
LLE0001194	ME12
LLE0001870	ME06
LLE0009378	ME12
LLE0004522	ME06
LLE0020933	ME07
LLE0018440	ME09
LLE0017016	ME12
LLE0004797	ME06
LLE0010711	ME12
LLE0018478	ME12
LLE0008801	ME09
LLE0000425	ME07
LLE0023527	ME06
LLE0006059	ME03
LLE0016345	ME09
LLE0000461	ME06
LLE0003608	ME06
LLE0006070	ME06
LLE0013023	ME06
LLE0001456	ME12
LLE0008532	ME06
Vibra_newGene_57	ME12
LLE0013334	ME06
LLE0014345	ME06
LLE0019901	ME06
Vibra_newGene_17043	ME09
LLE0022929	ME12
Vibra_newGene_25665	ME06
LLE0004335	ME12
LLE0004702	ME06
LLE0022595	ME12
LLE0008528	ME09
LLE0018999	ME09
Vibra_newGene_25311	ME12
LLE0021267	ME12
LLE0004248	ME09
LLE0019925	ME12
LLE0020463	ME12
LLE0017996	ME12
Vibra_newGene_23446	ME12
LLE0006139	ME12
LLE0010028	ME12
LLE0019574	ME06
LLE0014226	ME04
LLE0007015	ME06
LLE0004827	ME12
LLE0013973	ME06
LLE0002851	ME04
LLE0021824	ME12
LLE0019630	ME12
LLE0001727	ME06
LLE0024429	ME12
Vibra_newGene_44181	ME12
LLE0004098	ME09
LLE0001571	ME12
LLE0019502	ME04
LLE0003669	ME06
LLE0007184	ME06
LLE0001510	ME09
LLE0003565	ME09
LLE0022990	ME04
LLE0009060	ME09
LLE0022808	ME09
LLE0008859	ME12
LLE0016311	ME06
LLE0003448	ME12
Vibra_newGene_10423	ME01
LLE0009529	ME12
LLE0014021	ME06
LLE0010139	ME12
LLE0000107	ME06
Vibra_newGene_46016	ME06
LLE0018398	ME06
LLE0000319	ME06
LLE0007642	ME09
LLE0023085	ME12
LLE0019611	ME09
LLE0006001	ME12
LLE0021857	ME06
LLE0023606	ME09
LLE0002055	ME06
Vibra_newGene_40675	ME06
LLE0020609	ME09
LLE0016627	ME12
LLE0020395	ME06
LLE0016229	ME06
LLE0000651	ME09
LLE0023193	ME12
LLE0000777	ME06
LLE0004585	ME12
LLE0013483	ME06
LLE0024191	ME06
Vibra_newGene_25738	ME06
LLE0003931	ME10
LLE0024138	ME12
LLE0011211	ME12
LLE0017408	ME06
Vibra_newGene_17316	ME09
Vibra_newGene_25533	ME09
LLE0011660	ME06
LLE0000041	ME09
LLE0005431	ME04
LLE0003516	ME06
LLE0010477	ME06
LLE0022604	ME09
LLE0021078	ME09
LLE0023887	ME09
LLE0011730	ME09
LLE0021642	ME06
LLE0017688	ME06
LLE0024529	ME12
Vibra_newGene_1903	ME12
LLE0009539	ME12
LLE0001291	ME06
LLE0017117	ME04
LLE0003634	ME04
LLE0023098	ME09
LLE0011511	ME09
LLE0009504	ME12
LLE0013546	ME09
LLE0001450	ME06
LLE0001254	ME06
LLE0002006	ME12
LLE0018927	ME12
Vibra_newGene_6537	ME06
LLE0002669	ME06
LLE0012095	ME12
LLE0002381	ME12
LLE0004271	ME12
LLE0012699	ME06
LLE0000452	ME12
LLE0002907	ME06
LLE0012096	ME12
LLE0020647	ME06
LLE0014459	ME12
LLE0004438	ME12
LLE0011975	ME06
LLE0006632	ME04
LLE0015280	ME09
LLE0003289	ME04
LLE0004868	ME09
LLE0021939	ME12
LLE0017008	ME09
LLE0024586	ME09
LLE0009551	ME12
LLE0000190	ME12
LLE0015081	ME06
LLE0008550	ME12
LLE0001611	ME12
LLE0016763	ME09
LLE0023689	ME12
LLE0024316	ME12
LLE0024617	ME12
LLE0006341	ME12
LLE0006903	ME06
LLE0008036	ME06
LLE0003726	ME06
LLE0013946	ME06
LLE0018912	ME06
LLE0001621	ME12
LLE0016370	ME12
LLE0000870	ME09
LLE0005944	ME04
LLE0001061	ME06
LLE0004151	ME06
LLE0015657	ME04
LLE0023535	ME12
LLE0005634	ME06
LLE0008105	ME09
LLE0002273	ME06
LLE0013317	ME06
Vibra_newGene_23493	ME09
LLE0009038	ME03
Vibra_newGene_10898	ME06
LLE0005102	ME12
LLE0008950	ME06
LLE0015712	ME12
LLE0018400	ME12
LLE0012409	ME07
LLE0002263	ME06
LLE0000516	ME06
Vibra_newGene_10422	ME12
LLE0002285	ME12
LLE0016043	ME06
LLE0000526	ME12
LLE0004964	ME06
LLE0002116	ME12
LLE0009295	ME06
LLE0023875	ME09
LLE0022713	ME06
LLE0003453	ME06
LLE0010855	ME04
LLE0023151	ME12
LLE0011191	ME12
Vibra_newGene_25316	ME06
LLE0023079	ME12
LLE0002075	ME12
LLE0015787	ME12
LLE0008608	ME09
Vibra_newGene_6940	ME06
LLE0023665	ME02
LLE0020138	ME12
LLE0004555	ME12
LLE0006002	ME06
LLE0000496	ME06
Vibra_newGene_42637	ME06
Vibra_newGene_3846	ME06
LLE0002730	ME12
Vibra_newGene_40829	ME06
LLE0013900	ME12
LLE0016633	ME05
LLE0019411	ME09
Vibra_newGene_44061	ME09
LLE0020642	ME06
LLE0007912	ME12
LLE0003474	ME12
LLE0016650	ME09
LLE0022333	ME09
LLE0012607	ME06
LLE0024246	ME06
LLE0003192	ME12
LLE0002944	ME12
LLE0003759	ME09
LLE0010325	ME06
LLE0020912	ME06
Vibra_newGene_17364	ME06
LLE0020676	ME09
LLE0001527	ME12
LLE0001017	ME06
LLE0006773	ME12
LLE0014803	ME12
LLE0003085	ME09
LLE0005643	ME06
LLE0013251	ME09
LLE0010914	ME12
LLE0019832	ME12
LLE0017365	ME12
LLE0000217	ME12
LLE0013568	ME12
LLE0003424	ME06
LLE0007785	ME09
LLE0009902	ME06
LLE0021657	ME12
LLE0016653	ME09
LLE0004111	ME04
LLE0012455	ME06
LLE0012937	ME06
LLE0007949	ME09
LLE0007463	ME12
LLE0019680	ME12
LLE0019431	ME06
LLE0013464	ME12
LLE0004357	ME12
LLE0005342	ME12
LLE0022678	ME12
LLE0000900	ME12
Vibra_newGene_36628	ME06
LLE0012933	ME12
LLE0021411	ME04
LLE0012502	ME12
Vibra_newGene_5245	ME06
LLE0015469	ME06
Vibra_newGene_25124	ME06
LLE0012778	ME09
LLE0002276	ME06
LLE0016924	ME12
LLE0003264	ME06
LLE0012859	ME12
LLE0004490	ME12
LLE0000383	ME12
LLE0001448	ME06
LLE0000078	ME04
LLE0021517	ME03
Vibra_newGene_42657	ME12
LLE0014355	ME06
LLE0013418	ME06
LLE0021652	ME06
LLE0023609	ME09
LLE0015729	ME12
LLE0014667	ME12
LLE0003084	ME12
LLE0009240	ME12
LLE0002457	ME09
LLE0009623	ME06
LLE0004584	ME06
LLE0023591	ME06
LLE0016455	ME06
LLE0022122	ME06
Vibra_newGene_10588	ME06
LLE0020128	ME09
LLE0004640	ME12
LLE0004354	ME04
LLE0012032	ME04
LLE0000747	ME12
LLE0021158	ME06
LLE0021779	ME04
LLE0023890	ME12
LLE0007224	ME09
LLE0003355	ME12
LLE0000001	ME09
LLE0007838	ME12
LLE0021834	ME06
LLE0017209	ME04
LLE0005194	ME06
LLE0000298	ME09
LLE0002720	ME02
LLE0000144	ME01
LLE0007001	ME06
LLE0016933	ME06
LLE0000744	ME12
LLE0001984	ME03
LLE0001633	ME02
LLE0012945	ME09
LLE0017784	ME06
LLE0021453	ME06
LLE0020598	ME06
LLE0010019	ME04
LLE0010666	ME09
LLE0015824	ME06
Vibra_newGene_10372	ME12
LLE0000597	ME09
LLE0008293	ME06
LLE0019078	ME12
LLE0009736	ME06
LLE0002476	ME12
LLE0020207	ME09
LLE0008009	ME06
LLE0010521	ME06
LLE0017714	ME06
LLE0021602	ME03
LLE0018194	ME06
LLE0002999	ME12
LLE0007662	ME12
LLE0021397	ME04
LLE0017796	ME06
LLE0009163	ME06
LLE0021312	ME12
LLE0018093	ME06
LLE0006274	ME12
Vibra_newGene_25141	ME03
LLE0001014	ME06
Vibra_newGene_6902	ME12
LLE0006313	ME06
LLE0003004	ME06
LLE0007729	ME09
LLE0021248	ME12
LLE0019721	ME06
LLE0017646	ME04
LLE0002320	ME06
LLE0014307	ME09
LLE0010985	ME12
LLE0000732	ME06
LLE0002140	ME06
Vibra_newGene_25584	ME06
LLE0006385	ME12
LLE0023215	ME11
LLE0009265	ME06
LLE0007046	ME09
LLE0019714	ME12
LLE0007411	ME06
LLE0011869	ME12
LLE0003630	ME12
LLE0023456	ME06
LLE0011698	ME09
LLE0015707	ME12
LLE0021401	ME06
Vibra_newGene_6505	ME06
LLE0004574	ME09
LLE0004283	ME06
LLE0008444	ME06
LLE0006362	ME06
LLE0024281	ME12
LLE0010085	ME12
LLE0015558	ME09
LLE0007022	ME06
LLE0019780	ME12
LLE0001193	ME12
Vibra_newGene_4119	ME06
LLE0005691	ME06
LLE0008355	ME12
Vibra_newGene_31323	ME09
LLE0019047	ME06
LLE0024447	ME09
LLE0007440	ME12
LLE0000046	ME06
LLE0016231	ME12
LLE0006946	ME04
LLE0019410	ME06
LLE0018310	ME06
LLE0004456	ME12
LLE0024004	ME04
LLE0005354	ME03
LLE0013167	ME09
LLE0021921	ME06
LLE0010115	ME06
LLE0011551	ME12
LLE0003451	ME09
Vibra_newGene_1506	ME04
LLE0005103	ME12
Vibra_newGene_5599	ME06
LLE0011748	ME09
LLE0003133	ME09
LLE0018305	ME06
LLE0009579	ME12
LLE0003645	ME04
LLE0011523	ME12
LLE0019384	ME12
LLE0006775	ME06
LLE0000421	ME12
LLE0018183	ME06
Vibra_newGene_25536	ME09
LLE0018006	ME12
LLE0013220	ME06
Vibra_newGene_4568	ME12
LLE0023116	ME12
LLE0015160	ME09
LLE0023639	ME12
Vibra_newGene_2557	ME06
LLE0001184	ME09
Vibra_newGene_4183	ME04
LLE0015851	ME12
Vibra_newGene_6687	ME06
Vibra_newGene_36327	ME12
LLE0004717	ME06
Vibra_newGene_10314	ME06
LLE0018738	ME12
LLE0000261	ME09
LLE0002474	ME06
LLE0012112	ME12
Vibra_newGene_31115	ME12
LLE0000418	ME06
LLE0022052	ME06
Vibra_newGene_31647	ME04
LLE0013616	ME06
LLE0019106	ME12
LLE0009929	ME06
LLE0012679	ME06
LLE0021011	ME12
Vibra_newGene_31263	ME06
LLE0015510	ME12
LLE0014456	ME09
LLE0006461	ME06
LLE0021985	ME09
Vibra_newGene_267	ME12
LLE0018336	ME09
LLE0024108	ME06
LLE0016574	ME06
LLE0015681	ME06
LLE0019884	ME09
Vibra_newGene_6554	ME09
LLE0013623	ME12
LLE0022191	ME06
LLE0006363	ME09
LLE0014408	ME12
LLE0024659	ME04
LLE0006166	ME06
LLE0007080	ME12
LLE0015056	ME09
LLE0024366	ME09
LLE0018092	ME06
LLE0008833	ME12
LLE0013552	ME04
Vibra_newGene_17315	ME12
LLE0019738	ME12
LLE0013883	ME09
LLE0021162	ME06
Vibra_newGene_45984	ME09
LLE0003680	ME12
LLE0012247	ME04
Vibra_newGene_17052	ME06
LLE0021649	ME04
LLE0006840	ME12
LLE0023823	ME09
LLE0015148	ME12
LLE0019026	ME09
LLE0011233	ME06
LLE0021125	ME12
LLE0022168	ME02
LLE0023646	ME06
LLE0006085	ME12
LLE0017449	ME09
Vibra_newGene_17119	ME12
LLE0015227	ME06
LLE0016957	ME12
Vibra_newGene_36341	ME06
LLE0016833	ME03
LLE0003105	ME09
LLE0017041	ME04
Vibra_newGene_40576	ME09
LLE0003431	ME06
LLE0005379	ME09
LLE0002040	ME06
Vibra_newGene_5740	ME01
Vibra_newGene_21833	ME12
LLE0020763	ME12
LLE0005294	ME08
LLE0017505	ME08
Vibra_newGene_36070	ME06
LLE0009231	ME06
LLE0016246	ME12
LLE0023912	ME09
LLE0012786	ME09
LLE0020271	ME12
Vibra_newGene_16946	ME12
LLE0000419	ME12
LLE0012774	ME12
LLE0000593	ME12
LLE0013115	ME12
LLE0010136	ME06
LLE0001883	ME12
LLE0016661	ME12
LLE0013437	ME12
LLE0007738	ME09
LLE0006965	ME12
LLE0019830	ME09
LLE0004743	ME12
LLE0009325	ME09
LLE0018157	ME06
Vibra_newGene_31138	ME06
Vibra_newGene_23604	ME12
LLE0020743	ME12
LLE0023990	ME12
LLE0019861	ME09
LLE0020980	ME12
LLE0010885	ME09
Vibra_newGene_45887	ME06
LLE0014742	ME02
Vibra_newGene_21598	ME06
LLE0018343	ME06
LLE0019297	ME06
LLE0021789	ME12
LLE0015375	ME09
LLE0001577	ME09
LLE0021113	ME06
LLE0012910	ME06
LLE0018277	ME12
LLE0004342	ME12
LLE0005566	ME09
LLE0006087	ME06
LLE0024408	ME06
LLE0021038	ME12
LLE0007453	ME09
Vibra_newGene_42742	ME06
LLE0009344	ME03
LLE0013892	ME06
Vibra_newGene_1244	ME06
Vibra_newGene_42620	ME06
LLE0004592	ME09
LLE0003320	ME12
LLE0019734	ME06
LLE0016381	ME06
LLE0022952	ME06
LLE0011736	ME06
LLE0023346	ME12
LLE0017042	ME06
LLE0017104	ME06
LLE0004657	ME12
LLE0002673	ME12
LLE0017938	ME06
LLE0001098	ME06
LLE0019645	ME06
LLE0019916	ME12
LLE0021575	ME06
LLE0014902	ME06
LLE0016403	ME09
LLE0005965	ME12
LLE0002397	ME06
LLE0022364	ME06
LLE0006771	ME06
LLE0009887	ME12
LLE0008317	ME06
LLE0015799	ME06
LLE0010420	ME02
LLE0023395	ME06
LLE0008388	ME12
LLE0010744	ME12
LLE0004766	ME12
LLE0002062	ME12
LLE0004087	ME09
Vibra_newGene_3931	ME09
LLE0003168	ME12
Vibra_newGene_21689	ME09
Vibra_newGene_2784	ME12
LLE0003892	ME09
LLE0003327	ME03
LLE0010533	ME12
LLE0005267	ME12
LLE0016877	ME06
LLE0022992	ME12
Vibra_newGene_47770	ME06
LLE0013620	ME12
LLE0002983	ME12
LLE0004429	ME12
LLE0003058	ME12
LLE0010413	ME09
LLE0023398	ME06
LLE0019271	ME04
LLE0008137	ME09
LLE0014331	ME06
LLE0009655	ME06
LLE0003770	ME12
Vibra_newGene_10382	ME06
LLE0003001	ME12
Vibra_newGene_21800	ME06
LLE0001011	ME12
LLE0003094	ME12
LLE0016013	ME06
LLE0014987	ME12
Vibra_newGene_10602	ME12
LLE0020489	ME09
LLE0016571	ME12
LLE0006533	ME06
LLE0016064	ME02
LLE0007793	ME12
LLE0012568	ME06
LLE0014305	ME09
LLE0004230	ME06
LLE0005553	ME12
LLE0013021	ME09
LLE0007934	ME06
LLE0019081	ME12
LLE0007000	ME06
LLE0008589	ME06
LLE0006900	ME12
LLE0016354	ME07
LLE0023291	ME09
LLE0023510	ME09
LLE0008011	ME06
LLE0014269	ME12
LLE0017108	ME06
LLE0022455	ME12
LLE0012029	ME09
LLE0009235	ME06
LLE0009118	ME09
LLE0009607	ME12
LLE0019119	ME04
Vibra_newGene_17487	ME06
LLE0023501	ME12
LLE0004500	ME09
LLE0004504	ME06
LLE0003663	ME12
LLE0022998	ME12
LLE0021665	ME06
LLE0003450	ME12
LLE0006588	ME06
Vibra_newGene_40820	ME06
LLE0008034	ME12
LLE0011902	ME12
Vibra_newGene_10874	ME12
LLE0024327	ME12
LLE0020013	ME09
LLE0017087	ME06
LLE0002971	ME12
LLE0016237	ME06
LLE0003817	ME06
LLE0017706	ME06
LLE0022965	ME12
Vibra_newGene_40714	ME06
LLE0015834	ME06
LLE0009652	ME06
LLE0002920	ME06
LLE0024099	ME12
LLE0003350	ME06
LLE0016044	ME09
LLE0023954	ME06
LLE0018905	ME06
LLE0002993	ME06
LLE0007618	ME02
LLE0016821	ME06
LLE0022261	ME03
LLE0017683	ME06
LLE0010762	ME06
LLE0024207	ME12
LLE0007699	ME12
LLE0004710	ME12
LLE0009965	ME06
LLE0022449	ME12
Vibra_newGene_16932	ME12
LLE0003434	ME12
LLE0000621	ME09
LLE0002383	ME09
Vibra_newGene_47846	ME12
LLE0003704	ME06
Vibra_newGene_17476	ME12
LLE0021110	ME06
LLE0020298	ME03
LLE0020200	ME06
LLE0023475	ME06
LLE0009074	ME12
LLE0023641	ME06
LLE0010390	ME12
Vibra_newGene_47944	ME12
LLE0012940	ME06
LLE0001640	ME09
LLE0015163	ME06
LLE0009671	ME06
LLE0002534	ME06
Vibra_newGene_21821	ME12
LLE0011138	ME12
LLE0007201	ME06
LLE0013776	ME06
LLE0001685	ME04
Vibra_newGene_2635	ME06
LLE0010292	ME03
LLE0006778	ME09
LLE0019192	ME06
LLE0012372	ME12
LLE0018419	ME12
LLE0006809	ME09
LLE0013181	ME12
LLE0016624	ME09
LLE0005208	ME06
Vibra_newGene_36545	ME12
LLE0010186	ME06
LLE0020004	ME06
LLE0004527	ME06
LLE0010415	ME06
Vibra_newGene_17038	ME12
LLE0010111	ME06
LLE0021432	ME06
LLE0009362	ME09
LLE0019028	ME12
LLE0018643	ME12
LLE0003118	ME06
LLE0005484	ME06
Vibra_newGene_16913	ME12
LLE0023305	ME06
LLE0008054	ME06
LLE0006162	ME09
LLE0015268	ME09
LLE0021648	ME12
LLE0001923	ME12
Vibra_newGene_36145	ME12
LLE0009985	ME08
Vibra_newGene_10377	ME03
LLE0017976	ME12
LLE0019153	ME02
LLE0012992	ME06
LLE0004649	ME12
LLE0014789	ME06
LLE0015982	ME06
LLE0016572	ME12
LLE0010123	ME09
LLE0018636	ME04
LLE0021924	ME04
LLE0007464	ME09
LLE0015149	ME04
LLE0015943	ME07
LLE0004422	ME03
LLE0006435	ME06
LLE0018364	ME12
LLE0020675	ME12
LLE0017554	ME06
LLE0016977	ME06
LLE0009081	ME06
Vibra_newGene_25441	ME06
LLE0012328	ME12
Vibra_newGene_6350	ME09
LLE0006199	ME12
LLE0007183	ME12
LLE0015583	ME06
LLE0002184	ME06
LLE0005736	ME11
Vibra_newGene_659	ME09
LLE0006122	ME06
LLE0000291	ME06
LLE0017557	ME09
LLE0000811	ME12
LLE0019110	ME12
LLE0016144	ME12
LLE0011581	ME12
LLE0015062	ME06
LLE0020329	ME12
LLE0019981	ME06
LLE0008674	ME06
LLE0010938	ME04
LLE0018290	ME12
LLE0014857	ME06
LLE0000727	ME09
Vibra_newGene_21578	ME09
LLE0002191	ME12
Vibra_newGene_3285	ME12
LLE0019733	ME09
LLE0001735	ME02
LLE0022378	ME12
LLE0013508	ME12
LLE0019942	ME09
LLE0024117	ME06
LLE0014195	ME09
LLE0011679	ME09
LLE0016956	ME09
LLE0008285	ME09
LLE0008014	ME09
LLE0002472	ME12
LLE0010877	ME12
LLE0004731	ME06
LLE0007062	ME12
LLE0010919	ME09
LLE0003386	ME06
LLE0005589	ME06
LLE0017516	ME06
LLE0004610	ME12
LLE0012056	ME11
LLE0004222	ME12
LLE0011408	ME12
LLE0016482	ME12
LLE0012121	ME12
LLE0015747	ME06
LLE0007622	ME12
LLE0020571	ME12
LLE0016517	ME04
LLE0017589	ME06
LLE0000081	ME06
LLE0020032	ME12
LLE0009705	ME09
LLE0021260	ME06
LLE0014831	ME06
LLE0010045	ME12
Vibra_newGene_23470	ME06
LLE0023544	ME06
LLE0014468	ME06
LLE0020897	ME12
LLE0003546	ME06
Vibra_newGene_10226	ME06
LLE0016458	ME11
LLE0007831	ME12
LLE0006160	ME06
LLE0002793	ME12
LLE0023049	ME06
LLE0012349	ME04
LLE0012381	ME09
LLE0008920	ME06
LLE0006277	ME12
LLE0004870	ME12
LLE0014892	ME04
LLE0010561	ME12
LLE0009402	ME12
LLE0019530	ME09
LLE0001561	ME12
LLE0007888	ME06
LLE0020985	ME09
LLE0016422	ME12
LLE0003679	ME12
LLE0002781	ME06
LLE0006327	ME12
LLE0017593	ME12
Vibra_newGene_2880	ME09
LLE0006026	ME09
LLE0012227	ME03
Vibra_newGene_21770	ME09
LLE0005270	ME04
LLE0002197	ME12
LLE0015035	ME12
LLE0002194	ME09
Vibra_newGene_17306	ME12
LLE0007233	ME03
LLE0019293	ME12
LLE0023371	ME12
LLE0021927	ME04
LLE0004208	ME06
LLE0002428	ME06
LLE0011125	ME06
LLE0018852	ME06
LLE0003244	ME06
LLE0006068	ME04
LLE0010466	ME06
LLE0017130	ME12
LLE0003372	ME06
LLE0009556	ME12
LLE0016495	ME12
LLE0015415	ME01
LLE0004202	ME12
LLE0012016	ME06
LLE0020288	ME06
LLE0023825	ME06
Vibra_newGene_42618	ME12
LLE0005780	ME06
LLE0022944	ME12
LLE0001428	ME12
LLE0011798	ME12
LLE0002270	ME06
LLE0000477	ME06
LLE0019991	ME12
Vibra_newGene_10881	ME06
LLE0024640	ME09
LLE0021833	ME04
LLE0008704	ME01
LLE0019076	ME06
LLE0002344	ME06
LLE0008300	ME06
LLE0004907	ME04
LLE0021318	ME12
LLE0011613	ME06
Vibra_newGene_25305	ME06
LLE0014893	ME02
LLE0020943	ME12
LLE0017755	ME06
LLE0014063	ME04
Vibra_newGene_36346	ME09
LLE0002360	ME01
LLE0018563	ME12
LLE0009337	ME12
LLE0003468	ME04
LLE0014492	ME03
LLE0015518	ME12
Vibra_newGene_17226	ME09
LLE0015489	ME06
LLE0000558	ME12
Vibra_newGene_42723	ME09
LLE0023574	ME04
LLE0018809	ME12
LLE0016958	ME12
LLE0000363	ME06
LLE0002829	ME12
LLE0023434	ME12
LLE0005806	ME06
LLE0004212	ME12
LLE0018324	ME12
LLE0020778	ME06
LLE0018321	ME06
LLE0010094	ME04
LLE0011670	ME09
LLE0017991	ME06
LLE0008693	ME09
Vibra_newGene_10859	ME09
LLE0008663	ME06
LLE0013655	ME06
LLE0021757	ME12
LLE0017391	ME12
Vibra_newGene_5481	ME06
LLE0000133	ME12
LLE0024425	ME06
LLE0011134	ME12
Vibra_newGene_47750	ME09
LLE0023512	ME12
LLE0009836	ME06
Vibra_newGene_23593	ME09
LLE0024215	ME06
LLE0001575	ME06
LLE0022627	ME06
LLE0018033	ME06
LLE0017623	ME09
LLE0016541	ME06
LLE0010617	ME08
LLE0014978	ME06
LLE0003748	ME06
LLE0014976	ME09
LLE0009403	ME12
LLE0022967	ME06
Vibra_newGene_1341	ME06
LLE0013315	ME04
LLE0011058	ME12
LLE0007483	ME09
LLE0000519	ME06
LLE0005257	ME09
LLE0003300	ME06
LLE0008145	ME12
LLE0013369	ME06
LLE0019086	ME12
LLE0010233	ME06
LLE0004629	ME06
LLE0002939	ME06
Vibra_newGene_44161	ME06
LLE0001776	ME06
LLE0008155	ME04
LLE0014247	ME12
Vibra_newGene_17077	ME06
Vibra_newGene_297	ME03
LLE0016053	ME06
LLE0015358	ME06
LLE0002321	ME06
LLE0013128	ME09
LLE0013068	ME12
LLE0020616	ME06
LLE0007530	ME12
LLE0007008	ME06
Vibra_newGene_47882	ME06
LLE0020150	ME06
LLE0010757	ME09
LLE0002017	ME12
LLE0015671	ME09
LLE0005619	ME12
LLE0023786	ME12
LLE0017013	ME12
LLE0019140	ME09
LLE0005507	ME06
LLE0000154	ME06
LLE0011588	ME12
LLE0019114	ME06
LLE0005686	ME04
LLE0019838	ME06
LLE0018640	ME06
LLE0020191	ME12
Vibra_newGene_44041	ME12
LLE0013522	ME12
LLE0004557	ME04
LLE0003115	ME09
LLE0004947	ME09
Vibra_newGene_1551	ME06
LLE0018249	ME06
LLE0018154	ME06
LLE0003742	ME06
LLE0004341	ME12
LLE0009222	ME04
LLE0019113	ME06
LLE0014514	ME12
LLE0009018	ME06
LLE0011647	ME04
LLE0013204	ME09
LLE0020533	ME11
LLE0002364	ME12
LLE0019847	ME06
LLE0007232	ME06
LLE0012236	ME04
LLE0000542	ME09
LLE0015768	ME06
LLE0006974	ME12
LLE0020076	ME06
LLE0001914	ME12
LLE0001902	ME06
LLE0013711	ME06
LLE0006082	ME12
LLE0022467	ME06
LLE0021781	ME09
LLE0001369	ME06
LLE0010382	ME12
LLE0004462	ME12
LLE0006460	ME12
LLE0003055	ME06
LLE0000152	ME12
LLE0006518	ME09
LLE0012816	ME12
LLE0019865	ME06
LLE0007096	ME09
LLE0005955	ME12
LLE0005010	ME09
LLE0003065	ME06
LLE0020577	ME06
LLE0010026	ME12
LLE0019891	ME12
LLE0008157	ME12
LLE0010368	ME12
LLE0016786	ME12
LLE0015089	ME12
LLE0004203	ME04
Vibra_newGene_42675	ME09
LLE0015737	ME09
Vibra_newGene_1203	ME09
LLE0008879	ME12
LLE0005670	ME06
Vibra_newGene_17478	ME06
LLE0022359	ME06
LLE0001794	ME12
LLE0015778	ME05
LLE0013569	ME09
Vibra_newGene_45877	ME08
LLE0008600	ME06
LLE0016168	ME12
LLE0024576	ME06
LLE0010964	ME06
LLE0014493	ME06
LLE0011867	ME02
Vibra_newGene_25481	ME03
LLE0009270	ME06
LLE0012573	ME12
LLE0004511	ME06
LLE0019084	ME09
Vibra_newGene_6549	ME04
LLE0016251	ME12
LLE0016123	ME12
LLE0014143	ME06
LLE0019437	ME12
LLE0007701	ME06
Vibra_newGene_4362	ME06
LLE0015017	ME06
Vibra_newGene_66	ME09
LLE0000564	ME12
LLE0013009	ME09
LLE0004763	ME12
Vibra_newGene_25733	ME09
LLE0021299	ME12
Vibra_newGene_5942	ME06
LLE0007279	ME12
LLE0010610	ME12
Vibra_newGene_25459	ME04
LLE0021637	ME12
LLE0014472	ME12
LLE0000308	ME06
LLE0015022	ME06
LLE0011927	ME04
LLE0002885	ME12
LLE0022036	ME04
LLE0019092	ME09
LLE0014239	ME04
Vibra_newGene_25373	ME09
LLE0021868	ME12
LLE0014835	ME04
LLE0002804	ME04
LLE0001339	ME06
LLE0009089	ME06
LLE0013355	ME06
LLE0011623	ME09
LLE0007460	ME09
LLE0000963	ME09
LLE0004789	ME09
LLE0008417	ME09
LLE0010066	ME12
LLE0003814	ME06
LLE0009073	ME06
LLE0019459	ME09
LLE0010253	ME12
LLE0018685	ME06
LLE0004542	ME06
LLE0020826	ME09
Vibra_newGene_10157	ME04
LLE0010002	ME06
LLE0010312	ME12
LLE0015313	ME09
LLE0003238	ME06
LLE0020331	ME09
LLE0021255	ME04
LLE0003958	ME12
LLE0007595	ME12
LLE0016987	ME04
LLE0013527	ME06
LLE0013268	ME04
LLE0014200	ME04
LLE0016414	ME04
LLE0022187	ME06
LLE0003243	ME04
Vibra_newGene_40621	ME06
LLE0004693	ME04
LLE0018346	ME06
LLE0005709	ME12
LLE0003914	ME09
Vibra_newGene_10417	ME06
LLE0011557	ME09
LLE0022329	ME06
LLE0006250	ME06
LLE0011970	ME12
LLE0016188	ME12
LLE0008883	ME12
LLE0008961	ME04
LLE0001539	ME06
Vibra_newGene_17524	ME12
LLE0012898	ME06
LLE0014453	ME09
Vibra_newGene_36460	ME09
LLE0004518	ME12
Vibra_newGene_45858	ME09
LLE0001205	ME06
LLE0019626	ME06
LLE0013528	ME12
LLE0014541	ME06
LLE0010480	ME06
LLE0017173	ME06
LLE0010293	ME09
LLE0019494	ME09
LLE0006389	ME12
LLE0020230	ME12
LLE0011973	ME06
LLE0020008	ME06
Vibra_newGene_17121	ME12
LLE0013550	ME06
LLE0009937	ME06
Vibra_newGene_3581	ME09
LLE0008678	ME04
LLE0002025	ME09
LLE0024654	ME12
LLE0008346	ME09
LLE0007343	ME12
LLE0012846	ME12
Vibra_newGene_17116	ME12
LLE0009799	ME06
LLE0024575	ME09
LLE0016424	ME09
LLE0016327	ME03
LLE0002671	ME12
LLE0022780	ME12
LLE0007903	ME12
LLE0006556	ME12
Vibra_newGene_31372	ME12
Vibra_newGene_6908	ME12
LLE0004586	ME06
LLE0010780	ME12
Vibra_newGene_10414	ME12
Vibra_newGene_10178	ME06
LLE0019553	ME12
LLE0014266	ME12
LLE0020209	ME12
LLE0008025	ME06
LLE0012781	ME12
LLE0001314	ME06
LLE0015730	ME12
LLE0023748	ME06
LLE0007621	ME12
LLE0020862	ME12
LLE0022865	ME06
LLE0014368	ME12
LLE0020087	ME12
LLE0014949	ME09
Vibra_newGene_31379	ME12
LLE0007850	ME09
LLE0019539	ME09
LLE0008349	ME12
LLE0022414	ME12
LLE0015490	ME09
LLE0011454	ME09
LLE0013735	ME06
LLE0010351	ME09
LLE0002598	ME12
LLE0011497	ME06
Vibra_newGene_17412	ME12
LLE0011493	ME06
LLE0003827	ME12
LLE0003988	ME06
LLE0020902	ME09
LLE0006451	ME06
LLE0018493	ME12
LLE0009391	ME06
LLE0001674	ME06
LLE0016487	ME06
Vibra_newGene_1590	ME09
Vibra_newGene_25482	ME06
Vibra_newGene_6249	ME12
LLE0011092	ME12
LLE0021981	ME06
LLE0015379	ME12
LLE0009227	ME12
LLE0010489	ME12
LLE0009851	ME06
LLE0011865	ME06
LLE0001630	ME04
LLE0000428	ME09
LLE0011830	ME06
LLE0002738	ME06
LLE0001078	ME09
LLE0020483	ME09
LLE0013951	ME06
LLE0015981	ME04
LLE0003329	ME09
Vibra_newGene_31500	ME01
LLE0012424	ME12
Vibra_newGene_31589	ME06
LLE0004771	ME12
LLE0000310	ME12
LLE0008549	ME12
LLE0001284	ME06
LLE0018268	ME06
LLE0024251	ME12
Vibra_newGene_17326	ME12
LLE0021600	ME09
LLE0017410	ME04
LLE0014601	ME12
Vibra_newGene_25115	ME06
LLE0015651	ME09
LLE0013816	ME06
Vibra_newGene_25203	ME09
LLE0018143	ME06
LLE0006762	ME12
LLE0021855	ME06
LLE0002789	ME06
Vibra_newGene_36121	ME09
LLE0015844	ME12
LLE0018817	ME06
LLE0023711	ME12
LLE0008253	ME12
LLE0015670	ME12
LLE0021013	ME06
LLE0010017	ME09
LLE0005240	ME12
LLE0006765	ME12
LLE0007853	ME12
LLE0020294	ME12
LLE0021064	ME12
LLE0020632	ME12
LLE0005706	ME12
LLE0003543	ME12
LLE0006794	ME12
Vibra_newGene_21828	ME09
LLE0007905	ME06
LLE0007386	ME06
Vibra_newGene_6674	ME12
LLE0009591	ME09
LLE0020441	ME12
LLE0007383	ME04
LLE0014048	ME06
LLE0014033	ME09
Vibra_newGene_31208	ME09
LLE0003305	ME06
Vibra_newGene_17360	ME05
LLE0008425	ME04
LLE0005462	ME06
LLE0007280	ME06
LLE0010022	ME06
LLE0012843	ME06
LLE0014688	ME12
LLE0014088	ME06
LLE0004043	ME09
LLE0013330	ME12
LLE0008733	ME06
LLE0010354	ME12
LLE0009683	ME12
LLE0005368	ME12
LLE0014225	ME12
LLE0001187	ME12
LLE0023788	ME06
Vibra_newGene_45981	ME09
LLE0012651	ME06
LLE0011355	ME12
Vibra_newGene_31098	ME06
Vibra_newGene_10338	ME12
LLE0005017	ME12
LLE0000750	ME12
LLE0008924	ME12
LLE0015002	ME06
LLE0003626	ME12
LLE0002767	ME06
LLE0000106	ME06
LLE0006691	ME09
[truncated: 12,561 more rows]
