# Supplementary material for: Genomic and transcriptomic insights into molecular basis of sexually dimorphic nuptial spines in Leptobrachium leishanense
Source: Nat Commun. 2019 Dec 5;10:5551. doi: 10.1038/s41467-019-13531-5 (PMC6895153; doi:10.1038/s41467-019-13531-5)
Supplement: Supplementary file 8 — Supplementary Data 6 [file 41467_2019_13531_MOESM8_ESM.xlsx]

## Sheet: ME03
Supplementary Data 6. Significantly enriched biological processes and pathways for genes in different modules.
a. Significantly enriched GO terms (biological process)
#Gene_Ontology_term	Cluter_frequency	Genome_frequency	P-value	Corrected_P-value
Biological Process: complement activation (GO:0006956);	3 out of 64 4.6875%	8 out of 10040 0.0796812749003984%	1.35242e-05	0.000419251
Biological Process: tendon development (GO:0035989);	2 out of 64 3.125%	2 out of 10040 0.0199203187250996%	4.00033e-05	0.0012401
Biological Process: morphogenesis of an epithelial sheet (GO:0002011);	2 out of 64 3.125%	3 out of 10040 0.0298804780876494%	0.000119516	0.00370499
Biological Process: negative regulation of endopeptidase activity (GO:0010951);	3 out of 64 4.6875%	18 out of 10040 0.179282868525896%	0.000188286	0.00583685
Biological Process: iris morphogenesis (GO:0061072);	2 out of 64 3.125%	5 out of 10040 0.049800796812749%	0.000395114	0.0122485
Biological Process: positive regulation of canonical Wnt signaling pathway (GO:0090263);	3 out of 64 4.6875%	23 out of 10040 0.229083665338645%	0.000399451	0.012383
Biological Process: regulation of bone mineralization (GO:0030500);	2 out of 64 3.125%	6 out of 10040 0.0597609561752988%	0.000590234	0.0182973
Biological Process: response to biotic stimulus (GO:0009607);	2 out of 64 3.125%	7 out of 10040 0.0697211155378486%	0.000822932	0.0255109
Biological Process: inflammatory response (GO:0006954);	3 out of 64 4.6875%	31 out of 10040 0.308764940239044%	0.000977661	0.0303075
Biological Process: neuron migration (GO:0001764);	3 out of 64 4.6875%	36 out of 10040 0.358565737051793%	0.00151812	0.0470616
b. Enriched KEGG pathways
#Kegg_pathway	ko_id	Cluter_frequency	Genome_frequency	P-value	Corrected_P-value
ECM-receptor interaction	ko04512	9 out of 42 21.4285714285714%	91 out of 5847 1.55635368565076%	1.04971e-08	1.46959e-07
Phagosome	ko04145	9 out of 42 21.4285714285714%	180 out of 5847 3.07850179579271%	3.7726e-06	5.28165e-05
Focal adhesion	ko04510	10 out of 42 23.8095238095238%	242 out of 5847 4.13887463656576%	5.59805e-06	7.83727e-05
Salivary secretion	ko04970	2 out of 42 4.76190476190476%	17 out of 5847 0.290747391824867%	0.0063986	0.0895804
Wnt signaling pathway	ko04310	4 out of 42 9.52380952380952%	145 out of 5847 2.47990422438858%	0.0195738	0.274033
Other types of O-glycan biosynthesis	ko00514	2 out of 42 4.76190476190476%	36 out of 5847 0.615700359158543%	0.0271999	0.380799
Melanogenesis	ko04916	3 out of 42 7.14285714285714%	116 out of 5847 1.98392337951086%	0.0499142	0.698799
Hedgehog signaling pathway	ko04340	2 out of 42 4.76190476190476%	57 out of 5847 0.974858902001026%	0.0627202	0.878082
Cytokine-cytokine receptor interaction	ko04060	3 out of 42 7.14285714285714%	163 out of 5847 2.78775440396785%	0.111072	1
Toll-like receptor signaling pathway	ko04620	2 out of 42 4.76190476190476%	85 out of 5847 1.45373695912434%	0.123949	1
Peroxisome	ko04146	2 out of 42 4.76190476190476%	106 out of 5847 1.81289550196682%	0.176284	1
Regulation of actin cytoskeleton	ko04810	3 out of 42 7.14285714285714%	251 out of 5847 4.2927997263554%	0.26872	1
Cell adhesion molecules (CAMs)	ko04514	2 out of 42 4.76190476190476%	176 out of 5847 3.0100906447751%	0.362192	1
Herpes simplex infection	ko05168	2 out of 42 4.76190476190476%	206 out of 5847 3.52317427740722%	0.438813	1

## Sheet: ME05
a. Significantly enriched GO terms (biological process)
#Gene_Ontology_term	Cluter_frequency	Genome_frequency	P-value	Corrected_P-value
intermediate filament bundle assembly (GO:0045110);	2 out of 9 22.2222222222222%	5 out of 10040 0.049800796812749%	7.1335e-06	2.8534e-05
epithelial cell differentiation (GO:0030855);	2 out of 9 22.2222222222222%	21 out of 10040 0.209163346613546%	0.000148693	0.000594771
b. Enriched KEGG pathways
no enriched pathways

## Sheet: ME07
a. Significantly enriched GO terms (biological process)
#Gene_Ontology_term	Cluter_frequency	Genome_frequency	P-value	Corrected_P-value
Biological Process: oocyte growth (GO:0001555);	3 out of 33 9.09090909090909%	5 out of 10040 0.049800796812749%	3.22111e-07	3.86533e-06
Biological Process: response to estrogen (GO:0043627);	3 out of 33 9.09090909090909%	11 out of 10040 0.109561752988048%	5.24376e-06	6.29251e-05
Biological Process: thyroid hormone transport (GO:0070327);	2 out of 33 6.06060606060606%	2 out of 10040 0.0199203187250996%	1.04771e-05	0.000125725
Biological Process: response to virus (GO:0009615);	3 out of 33 9.09090909090909%	19 out of 10040 0.189243027888446%	3.02477e-05	0.000362972
Biological Process: sulfate transport (GO:0008272);	2 out of 33 6.06060606060606%	7 out of 10040 0.0697211155378486%	0.000217764	0.00261316
Biological Process: embryonic skeletal system development (GO:0048706);	2 out of 33 6.06060606060606%	14 out of 10040 0.139442231075697%	0.000930146	0.0111618
Biological Process: erythrocyte differentiation (GO:0030218);	2 out of 33 6.06060606060606%	15 out of 10040 0.149402390438247%	0.00107104	0.0128525
Biological Process: oxygen transport (GO:0015671);	2 out of 33 6.06060606060606%	19 out of 10040 0.189243027888446%	0.00172998	0.0207598
Biological Process: protein homotetramerization (GO:0051289);	2 out of 33 6.06060606060606%	19 out of 10040 0.189243027888446%	0.00172998	0.0207598
b. Enriched KEGG pathways
#Kegg_pathway	ko_id	Cluter_frequency	Genome_frequency	P-value	Corrected_P-value
Neuroactive ligand-receptor interaction	ko04080	5 out of 21 23.8095238095238%	324 out of 5847 5.54130323242689%	0.00493688	0.044432
GnRH signaling pathway	ko04912	3 out of 21 14.2857142857143%	104 out of 5847 1.77868992645801%	0.0057599	0.0518391
Jak-STAT signaling pathway	ko04630	3 out of 21 14.2857142857143%	116 out of 5847 1.98392337951086%	0.00779803	0.0701823
Starch and sucrose metabolism	ko00500	2 out of 21 9.52380952380952%	44 out of 5847 0.752522661193775%	0.0106144	0.0955297
Arachidonic acid metabolism	ko00590	2 out of 21 9.52380952380952%	60 out of 5847 1.02616726526424%	0.0191873	0.172686
ECM-receptor interaction	ko04512	2 out of 21 9.52380952380952%	91 out of 5847 1.55635368565076%	0.0415349	0.373814
Cytokine-cytokine receptor interaction	ko04060	2 out of 21 9.52380952380952%	163 out of 5847 2.78775440396785%	0.114906	1
Tight junction	ko04530	2 out of 21 9.52380952380952%	174 out of 5847 2.97588506926629%	0.127984	1
Cell adhesion molecules (CAMs)	ko04514	2 out of 21 9.52380952380952%	176 out of 5847 3.0100906447751%	0.1304	1

## Sheet: ME08
a. Significantly enriched GO terms (biological process)
#Gene_Ontology_term	Cluter_frequency	Genome_frequency	P-value	Corrected_P-value
Biological Process: small GTPase mediated signal transduction (GO:0007264);	3 out of 13 23.0769230769231%	171 out of 10040 1.70318725099602%	0.00122449	0.00122449
b. Enriched KEGG pathways
#Kegg_pathway	ko_id	Cluter_frequency	Genome_frequency	P-value	Corrected_P-value
Intestinal immune network for IgA production	ko04672	3 out of 11 27.2727272727273%	32 out of 5847 0.547289208140927%	2.38556e-05	0.000143134
Cytokine-cytokine receptor interaction	ko04060	3 out of 11 27.2727272727273%	163 out of 5847 2.78775440396785%	0.0029763	0.0178578
Phagosome	ko04145	3 out of 11 27.2727272727273%	180 out of 5847 3.07850179579271%	0.0039448	0.0236688
Calcium signaling pathway	ko04020	3 out of 11 27.2727272727273%	238 out of 5847 4.07046348554814%	0.00861972	0.0517183
Cell adhesion molecules (CAMs)	ko04514	2 out of 11 18.1818181818182%	176 out of 5847 3.0100906447751%	0.0414514	0.248709
Herpes simplex infection	ko05168	2 out of 11 18.1818181818182%	206 out of 5847 3.52317427740722%	0.0551121	0.330672

## Sheet: ME09
a. Significantly enriched GO terms (biological process)
#Gene_Ontology_term	Cluter_frequency	Genome_frequency	P-value	Corrected_P-value
Biological Process: spermatogenesis (GO:0007283);	16 out of 761 2.10249671484888%	43 out of 10040 0.428286852589641%	3.8548e-08	1.41086e-05
Biological Process: cilium assembly (GO:0042384);	11 out of 761 1.44546649145861%	40 out of 10040 0.398406374501992%	0.00013265	0.04855
b. Enriched KEGG pathways
#Kegg_pathway	ko_id	Cluter_frequency	Genome_frequency	P-value	Corrected_P-value
Salmonella infection	ko05132	42 out of 430 9.76744186046512%	165 out of 5847 2.82195997947665%	0	0
PI3K-Akt signaling pathway	ko04151	31 out of 430 7.2093023255814%	85 out of 5847 1.45373695912434%	3.76921e-13	4.71151e-11
Nucleotide excision repair	ko03420	11 out of 430 2.55813953488372%	50 out of 5847 0.855139387720198%	0.000809747	0.101218
Mismatch repair	ko03430	7 out of 430 1.62790697674419%	24 out of 5847 0.410466906105695%	0.00127573	0.159466
DNA replication	ko03030	9 out of 430 2.09302325581395%	38 out of 5847 0.649905934667351%	0.00137902	0.172377
Fanconi anemia pathway	ko03460	11 out of 430 2.55813953488372%	56 out of 5847 0.957756114246622%	0.00216251	0.270314
Herpes simplex infection	ko05168	25 out of 430 5.81395348837209%	206 out of 5847 3.52317427740722%	0.00847455	1
Cell cycle	ko04110	18 out of 430 4.18604651162791%	135 out of 5847 2.30887634684454%	0.00952181	1
Ubiquitin mediated proteolysis	ko04120	18 out of 430 4.18604651162791%	141 out of 5847 2.41149307337096%	0.01461	1
Phagosome	ko04145	21 out of 430 4.88372093023256%	180 out of 5847 3.07850179579271%	0.0226766	1
Steroid hormone biosynthesis	ko00140	9 out of 430 2.09302325581395%	60 out of 5847 1.02616726526424%	0.0298527	1
Riboflavin metabolism	ko00740	3 out of 430 0.697674418604651%	12 out of 5847 0.205233453052848%	0.0527736	1
Cell adhesion molecules (CAMs)	ko04514	19 out of 430 4.41860465116279%	176 out of 5847 3.0100906447751%	0.0573561	1
Pentose and glucuronate interconversions	ko00040	5 out of 430 1.16279069767442%	29 out of 5847 0.495980844877715%	0.0576359	1
Dorso-ventral axis formation	ko04320	5 out of 430 1.16279069767442%	30 out of 5847 0.513083632632119%	0.065172	1
Prostate cancer	ko05215	2 out of 430 0.465116279069767%	6 out of 5847 0.102616726526424%	0.066394	1
Arachidonic acid metabolism	ko00590	8 out of 430 1.86046511627907%	60 out of 5847 1.02616726526424%	0.0707837	1
Estrogen signaling pathway	ko04915	3 out of 430 0.697674418604651%	14 out of 5847 0.239439028561656%	0.0783483	1
Vasopressin-regulated water reabsorption	ko04962	2 out of 430 0.465116279069767%	7 out of 5847 0.119719514280828%	0.0885299	1
RNA transport	ko03013	18 out of 430 4.18604651162791%	176 out of 5847 3.0100906447751%	0.0947608	1
Starch and sucrose metabolism	ko00500	6 out of 430 1.3953488372093%	44 out of 5847 0.752522661193775%	0.100796	1
Aminoacyl-tRNA biosynthesis	ko00970	6 out of 430 1.3953488372093%	45 out of 5847 0.769625448948179%	0.10951	1
HTLV-I infection	ko05166	3 out of 430 0.697674418604651%	18 out of 5847 0.307850179579271%	0.141831	1
Progesterone-mediated oocyte maturation	ko04914	11 out of 430 2.55813953488372%	105 out of 5847 1.79579271421242%	0.14741	1
Basal transcription factors	ko03022	6 out of 430 1.3953488372093%	49 out of 5847 0.838036599965794%	0.147989	1
Glycerophospholipid metabolism	ko00564	10 out of 430 2.32558139534884%	94 out of 5847 1.60766204891397%	0.151041	1
Cyanoamino acid metabolism	ko00460	2 out of 430 0.465116279069767%	10 out of 5847 0.17102787754404%	0.164234	1
Oocyte meiosis	ko04114	13 out of 430 3.02325581395349%	131 out of 5847 2.24046519582692%	0.164625	1
Ascorbate and aldarate metabolism	ko00053	3 out of 430 0.697674418604651%	20 out of 5847 0.342055755088079%	0.178331	1
RIG-I-like receptor signaling pathway	ko04622	9 out of 430 2.09302325581395%	87 out of 5847 1.48794253463315%	0.187736	1
Histidine metabolism	ko00340	4 out of 430 0.930232558139535%	31 out of 5847 0.530186420386523%	0.190344	1
Lysine degradation	ko00310	6 out of 430 1.3953488372093%	54 out of 5847 0.923550538737814%	0.203298	1
Homologous recombination	ko03440	4 out of 430 0.930232558139535%	32 out of 5847 0.547289208140927%	0.205849	1
ABC transporters	ko02010	5 out of 430 1.16279069767442%	43 out of 5847 0.735419873439371%	0.206255	1
Linoleic acid metabolism	ko00591	4 out of 430 0.930232558139535%	33 out of 5847 0.564391995895331%	0.221704	1
Drug metabolism - other enzymes	ko00983	4 out of 430 0.930232558139535%	33 out of 5847 0.564391995895331%	0.221704	1
Huntington's disease	ko05016	3 out of 430 0.697674418604651%	23 out of 5847 0.393364118351291%	0.237002	1
mRNA surveillance pathway	ko03015	9 out of 430 2.09302325581395%	95 out of 5847 1.62476483666838%	0.262755	1
Alcoholism	ko05034	2 out of 430 0.465116279069767%	14 out of 5847 0.239439028561656%	0.275354	1
One carbon pool by folate	ko00670	3 out of 430 0.697674418604651%	25 out of 5847 0.427569693860099%	0.277749	1
alpha-Linolenic acid metabolism	ko00592	3 out of 430 0.697674418604651%	26 out of 5847 0.444672481614503%	0.298381	1
Porphyrin and chlorophyll metabolism	ko00860	3 out of 430 0.697674418604651%	27 out of 5847 0.461775269368907%	0.319093	1
Focal adhesion	ko04510	20 out of 430 4.65116279069767%	242 out of 5847 4.13887463656576%	0.324589	1
Jak-STAT signaling pathway	ko04630	10 out of 430 2.32558139534884%	116 out of 5847 1.98392337951086%	0.347856	1
Non-homologous end-joining	ko03450	2 out of 430 0.465116279069767%	17 out of 5847 0.290747391824867%	0.358879	1
Glycosphingolipid biosynthesis - ganglio series	ko00604	2 out of 430 0.465116279069767%	18 out of 5847 0.307850179579271%	0.38601	1
Renin-angiotensin system	ko04614	2 out of 430 0.465116279069767%	18 out of 5847 0.307850179579271%	0.38601	1
Metabolism of xenobiotics by cytochrome P450	ko00980	5 out of 430 1.16279069767442%	56 out of 5847 0.957756114246622%	0.395121	1
Glutathione metabolism	ko00480	5 out of 430 1.16279069767442%	56 out of 5847 0.957756114246622%	0.395121	1
Intestinal immune network for IgA production	ko04672	3 out of 430 0.697674418604651%	32 out of 5847 0.547289208140927%	0.421771	1
Endocytosis	ko04144	22 out of 430 5.11627906976744%	284 out of 5847 4.85719172225073%	0.431554	1
Toll-like receptor signaling pathway	ko04620	7 out of 430 1.62790697674419%	85 out of 5847 1.45373695912434%	0.435657	1
Arginine and proline metabolism	ko00330	6 out of 430 1.3953488372093%	72 out of 5847 1.23140071831709%	0.437826	1
Neurotrophin signaling pathway	ko04722	2 out of 430 0.465116279069767%	20 out of 5847 0.342055755088079%	0.438661	1
Pantothenate and CoA biosynthesis	ko00770	2 out of 430 0.465116279069767%	20 out of 5847 0.342055755088079%	0.438661	1
Fatty acid degradation	ko00071	4 out of 430 0.930232558139535%	46 out of 5847 0.786728236702583%	0.441353	1
Ether lipid metabolism	ko00565	4 out of 430 0.930232558139535%	46 out of 5847 0.786728236702583%	0.441353	1
Glycerolipid metabolism	ko00561	5 out of 430 1.16279069767442%	61 out of 5847 1.04327005301864%	0.469186	1
Fatty acid metabolism	ko01212	5 out of 430 1.16279069767442%	61 out of 5847 1.04327005301864%	0.469186	1
p53 signaling pathway	ko04115	6 out of 430 1.3953488372093%	76 out of 5847 1.2998118693347%	0.490716	1
Glyoxylate and dicarboxylate metabolism	ko00630	3 out of 430 0.697674418604651%	36 out of 5847 0.615700359158543%	0.500028	1
Other types of O-glycan biosynthesis	ko00514	3 out of 430 0.697674418604651%	36 out of 5847 0.615700359158543%	0.500028	1
PPAR signaling pathway	ko03320	6 out of 430 1.3953488372093%	77 out of 5847 1.31691465708911%	0.5037	1
2-Oxocarboxylic acid metabolism	ko01210	2 out of 430 0.465116279069767%	23 out of 5847 0.393364118351291%	0.512729	1
Retinol metabolism	ko00830	5 out of 430 1.16279069767442%	65 out of 5847 1.11168120403626%	0.526341	1
Glycosaminoglycan biosynthesis - keratan sulfate	ko00533	2 out of 430 0.465116279069767%	24 out of 5847 0.410466906105695%	0.535953	1
beta-Alanine metabolism	ko00410	3 out of 430 0.697674418604651%	38 out of 5847 0.649905934667351%	0.537099	1
Tryptophan metabolism	ko00380	4 out of 430 0.930232558139535%	52 out of 5847 0.889344963229006%	0.538583	1
Notch signaling pathway	ko04330	4 out of 430 0.930232558139535%	52 out of 5847 0.889344963229006%	0.538583	1
NOD-like receptor signaling pathway	ko04621	5 out of 430 1.16279069767442%	66 out of 5847 1.12878399179066%	0.540215	1
RNA degradation	ko03018	6 out of 430 1.3953488372093%	80 out of 5847 1.36822302035232%	0.541897	1
Glycosaminoglycan biosynthesis - chondroitin sulfate / dermatan sulfate	ko00532	2 out of 430 0.465116279069767%	25 out of 5847 0.427569693860099%	0.558406	1
Proteasome	ko03050	4 out of 430 0.930232558139535%	54 out of 5847 0.923550538737814%	0.569071	1
Cytosolic DNA-sensing pathway	ko04623	4 out of 430 0.930232558139535%	54 out of 5847 0.923550538737814%	0.569071	1
Purine metabolism	ko00230	15 out of 430 3.48837209302326%	209 out of 5847 3.57448264067043%	0.579456	1
Base excision repair	ko03410	3 out of 430 0.697674418604651%	41 out of 5847 0.701214297930563%	0.58964	1
Biosynthesis of unsaturated fatty acids	ko01040	3 out of 430 0.697674418604651%	42 out of 5847 0.718317085684967%	0.60628	1
Cysteine and methionine metabolism	ko00270	3 out of 430 0.697674418604651%	42 out of 5847 0.718317085684967%	0.60628	1
Hedgehog signaling pathway	ko04340	4 out of 430 0.930232558139535%	57 out of 5847 0.974858902001026%	0.612624	1
Inositol phosphate metabolism	ko00562	5 out of 430 1.16279069767442%	72 out of 5847 1.23140071831709%	0.619114	1
Alanine, aspartate and glutamate metabolism	ko00250	3 out of 430 0.697674418604651%	43 out of 5847 0.735419873439371%	0.622466	1
ECM-receptor interaction	ko04512	6 out of 430 1.3953488372093%	91 out of 5847 1.55635368565076%	0.669107	1
Regulation of autophagy	ko04140	2 out of 430 0.465116279069767%	31 out of 5847 0.530186420386523%	0.676603	1
Pathways in cancer	ko05200	2 out of 430 0.465116279069767%	31 out of 5847 0.530186420386523%	0.676603	1
TGF-beta signaling pathway	ko04350	5 out of 430 1.16279069767442%	77 out of 5847 1.31691465708911%	0.678359	1
Fatty acid elongation	ko00062	2 out of 430 0.465116279069767%	33 out of 5847 0.564391995895331%	0.709838	1
Glycine, serine and threonine metabolism	ko00260	3 out of 430 0.697674418604651%	49 out of 5847 0.838036599965794%	0.709858	1
Pyrimidine metabolism	ko00240	7 out of 430 1.62790697674419%	113 out of 5847 1.93261501624765%	0.735487	1
Tight junction	ko04530	11 out of 430 2.55813953488372%	174 out of 5847 2.97588506926629%	0.743825	1
Spliceosome	ko03040	9 out of 430 2.09302325581395%	145 out of 5847 2.47990422438858%	0.749868	1
Regulation of actin cytoskeleton	ko04810	16 out of 430 3.72093023255814%	251 out of 5847 4.2927997263554%	0.763105	1
Insulin signaling pathway	ko04910	9 out of 430 2.09302325581395%	150 out of 5847 2.5654181631606%	0.784392	1
GnRH signaling pathway	ko04912	6 out of 430 1.3953488372093%	104 out of 5847 1.77868992645801%	0.787307	1
FoxO signaling pathway	ko04068	9 out of 430 2.09302325581395%	151 out of 5847 2.582520950915%	0.790864	1
Ribosome biogenesis in eukaryotes	ko03008	5 out of 430 1.16279069767442%	89 out of 5847 1.52214811014195%	0.794075	1
Nicotinate and nicotinamide metabolism	ko00760	2 out of 430 0.465116279069767%	40 out of 5847 0.684111510176159%	0.804353	1
ErbB signaling pathway	ko04012	5 out of 430 1.16279069767442%	92 out of 5847 1.57345647340517%	0.817267	1
Amino sugar and nucleotide sugar metabolism	ko00520	3 out of 430 0.697674418604651%	59 out of 5847 1.00906447750983%	0.819758	1
Valine, leucine and isoleucine degradation	ko00280	3 out of 430 0.697674418604651%	59 out of 5847 1.00906447750983%	0.819758	1
Phosphatidylinositol signaling system	ko04070	5 out of 430 1.16279069767442%	94 out of 5847 1.60766204891397%	0.831533	1
Cardiac muscle contraction	ko04260	4 out of 430 0.930232558139535%	80 out of 5847 1.36822302035232%	0.850179	1
Pyruvate metabolism	ko00620	2 out of 430 0.465116279069767%	45 out of 5847 0.769625448948179%	0.85406	1
Tyrosine metabolism	ko00350	2 out of 430 0.465116279069767%	46 out of 5847 0.786728236702583%	0.862506	1
Vascular smooth muscle contraction	ko04270	8 out of 430 1.86046511627907%	153 out of 5847 2.61672652642381%	0.884948	1
Sphingolipid metabolism	ko00600	2 out of 430 0.465116279069767%	51 out of 5847 0.872242175474602%	0.898391	1
Drug metabolism - cytochrome P450	ko00982	2 out of 430 0.465116279069767%	51 out of 5847 0.872242175474602%	0.898391	1
Peroxisome	ko04146	5 out of 430 1.16279069767442%	106 out of 5847 1.81289550196682%	0.89914	1
Adipocytokine signaling pathway	ko04920	3 out of 430 0.697674418604651%	72 out of 5847 1.23140071831709%	0.908093	1
Cytokine-cytokine receptor interaction	ko04060	8 out of 430 1.86046511627907%	163 out of 5847 2.78775440396785%	0.921037	1
Lysosome	ko04142	6 out of 430 1.3953488372093%	130 out of 5847 2.22336240807252%	0.924575	1
Adherens junction	ko04520	4 out of 430 0.930232558139535%	104 out of 5847 1.77868992645801%	0.953813	1
Apoptosis	ko04210	3 out of 430 0.697674418604651%	87 out of 5847 1.48794253463315%	0.960125	1
VEGF signaling pathway	ko04370	2 out of 430 0.465116279069767%	66 out of 5847 1.12878399179066%	0.960438	1
Adrenergic signaling in cardiomyocytes	ko04261	7 out of 430 1.62790697674419%	166 out of 5847 2.83906276723106%	0.966268	1
Gap junction	ko04540	4 out of 430 0.930232558139535%	111 out of 5847 1.89840944073884%	0.968078	1
Glycolysis / Gluconeogenesis	ko00010	2 out of 430 0.465116279069767%	71 out of 5847 1.21429793056268%	0.971387	1
Biosynthesis of amino acids	ko01230	3 out of 430 0.697674418604651%	93 out of 5847 1.59055926115957%	0.971841	1
Carbon metabolism	ko01200	4 out of 430 0.930232558139535%	120 out of 5847 2.05233453052848%	0.980426	1
Calcium signaling pathway	ko04020	10 out of 430 2.32558139534884%	238 out of 5847 4.07046348554814%	0.984783	1
Oxidative phosphorylation	ko00190	4 out of 430 0.930232558139535%	132 out of 5847 2.25756798358132%	0.990025	1
Ribosome	ko03010	6 out of 430 1.3953488372093%	199 out of 5847 3.40345476312639%	0.997546	1
Protein processing in endoplasmic reticulum	ko04141	5 out of 430 1.16279069767442%	179 out of 5847 3.06139900803831%	0.997701	1
MAPK signaling pathway	ko04010	10 out of 430 2.32558139534884%	281 out of 5847 4.80588335898751%	0.997859	1
Neuroactive ligand-receptor interaction	ko04080	12 out of 430 2.7906976744186%	324 out of 5847 5.54130323242689%	0.998328	1
Wnt signaling pathway	ko04310	3 out of 430 0.697674418604651%	145 out of 5847 2.47990422438858%	0.9989	1

## Sheet: ME11
a. Significantly enriched GO terms (biological process)
#Gene_Ontology_term	Cluter_frequency	Genome_frequency	P-value	Corrected_P-value
Biological Process: proteolysis (GO:0006508);	16 out of 29 55.1724137931034%	266 out of 10040 2.64940239043825%	1.87605e-18	1.68844e-17
Biological Process: digestion (GO:0007586);	4 out of 29 13.7931034482759%	17 out of 10040 0.169322709163347%	1.30176e-07	1.17159e-06
Biological Process: digestive system development (GO:0055123);	3 out of 29 10.3448275862069%	7 out of 10040 0.0697211155378486%	7.52555e-07	6.773e-06
Biological Process: pancreas development (GO:0031016);	3 out of 29 10.3448275862069%	14 out of 10040 0.139442231075697%	7.72079e-06	6.94871e-05
Biological Process: single-organism cellular process (GO:0044763);	4 out of 29 13.7931034482759%	137 out of 10040 1.36454183266932%	0.000604648	0.00544183
Biological Process: regulation of transcription from RNA polymerase II promoter (GO:0006357);	3 out of 29 10.3448275862069%	61 out of 10040 0.607569721115538%	0.000696815	0.00627134
Biological Process: lipid catabolic process (GO:0016042);	2 out of 29 6.89655172413793%	21 out of 10040 0.209163346613546%	0.00163516	0.0147165
Biological Process: carbohydrate metabolic process (GO:0005975);	3 out of 29 10.3448275862069%	94 out of 10040 0.936254980079681%	0.00243457	0.0219112
b. Enriched KEGG pathways
#Kegg_pathway	ko_id	Cluter_frequency	Genome_frequency	P-value	Corrected_P-value
Neuroactive ligand-receptor interaction	ko04080	4 out of 10 40%	324 out of 5847 5.54130323242689%	0.00148879	0.00297758
Amino sugar and nucleotide sugar metabolism	ko00520	2 out of 10 20%	59 out of 5847 1.00906447750983%	0.00427656	0.00855311

## Sheet: ME12
a. Significantly enriched GO terms (biological process)
#Gene_Ontology_term	Cluter_frequency	Genome_frequency	P-value	Corrected_P-value
Biological Process: nucleosome assembly (GO:0006334);	49 out of 2027 2.4173655648742%	80 out of 10040 0.796812749003984%	9.99821e-16	8.77843e-13
Biological Process: DNA recombination (GO:0006310);	31 out of 2027 1.52935372471633%	42 out of 10040 0.418326693227092%	9.67307e-14	8.49295e-11
Biological Process: meiotic nuclear division (GO:0007126);	23 out of 2027 1.13468179575728%	33 out of 10040 0.328685258964143%	1.04207e-09	9.14937e-07
Biological Process: cell division (GO:0051301);	55 out of 2027 2.71336951159349%	126 out of 10040 1.25498007968127%	1.64853e-09	1.44741e-06
Biological Process: mitotic nuclear division (GO:0007067);	37 out of 2027 1.82535767143562%	76 out of 10040 0.756972111553785%	2.30545e-08	2.02418e-05
Biological Process: DNA replication (GO:0006260);	27 out of 2027 1.3320177602368%	51 out of 10040 0.50796812749004%	2.07019e-07	0.000181763
Biological Process: defense response to Gram-negative bacterium (GO:0050829);	13 out of 2027 0.641341884558461%	18 out of 10040 0.179282868525896%	2.74751e-06	0.00241231
Biological Process: defense response to Gram-positive bacterium (GO:0050830);	13 out of 2027 0.641341884558461%	18 out of 10040 0.179282868525896%	2.74751e-06	0.00241231
Biological Process: DNA repair (GO:0006281);	46 out of 2027 2.26936359151455%	122 out of 10040 1.21513944223108%	5.3847e-06	0.00472777
Biological Process: chromosome segregation (GO:0007059);	15 out of 2027 0.740009866798224%	26 out of 10040 0.258964143426295%	2.85673e-05	0.0250821
Biological Process: positive regulation of cell growth (GO:0030307);	10 out of 2027 0.493339911198816%	14 out of 10040 0.139442231075697%	4.9461e-05	0.0434267
b. Enriched KEGG pathways
#Kegg_pathway	ko_id	Cluter_frequency	Genome_frequency	P-value	Corrected_P-value
Cell cycle	ko04110	61 out of 1131 5.39345711759505%	135 out of 5847 2.30887634684454%	4.4259e-12	7.12571e-10
Pyrimidine metabolism	ko00240	49 out of 1131 4.33244916003537%	113 out of 5847 1.93261501624765%	3.2005e-09	5.1528e-07
Ribosome biogenesis in eukaryotes	ko03008	39 out of 1131 3.44827586206897%	89 out of 5847 1.52214811014195%	9.33644e-08	1.50317e-05
Homologous recombination	ko03440	20 out of 1131 1.7683465959328%	32 out of 5847 0.547289208140927%	9.61883e-08	1.54863e-05
RNA degradation	ko03018	35 out of 1131 3.0946065428824%	80 out of 5847 1.36822302035232%	4.4753e-07	7.20524e-05
DNA replication	ko03030	21 out of 1131 1.85676392572944%	38 out of 5847 0.649905934667351%	8.57537e-07	0.000138063
RNA polymerase	ko03020	19 out of 1131 1.67992926613616%	34 out of 5847 0.581494783649735%	2.29603e-06	0.000369661
Mismatch repair	ko03430	14 out of 1131 1.23784261715296%	24 out of 5847 0.410466906105695%	2.65599e-05	0.00427615
RNA transport	ko03013	56 out of 1131 4.95137046861185%	176 out of 5847 3.0100906447751%	4.34139e-05	0.00698965
p53 signaling pathway	ko04115	29 out of 1131 2.56410256410256%	76 out of 5847 1.2998118693347%	9.69439e-05	0.015608
Fanconi anemia pathway	ko03460	23 out of 1131 2.03359858532272%	56 out of 5847 0.957756114246622%	0.00013894	0.0223693
Purine metabolism	ko00230	62 out of 1131 5.48187444739169%	209 out of 5847 3.57448264067043%	0.000171372	0.0275909
Nucleotide excision repair	ko03420	21 out of 1131 1.85676392572944%	50 out of 5847 0.855139387720198%	0.000184889	0.0297671
Basal transcription factors	ko03022	20 out of 1131 1.7683465959328%	49 out of 5847 0.838036599965794%	0.000413436	0.0665632
Progesterone-mediated oocyte maturation	ko04914	34 out of 1131 3.00618921308576%	105 out of 5847 1.79579271421242%	0.000950803	0.153079
FoxO signaling pathway	ko04068	45 out of 1131 3.97877984084881%	151 out of 5847 2.582520950915%	0.00116732	0.187939
Toll-like receptor signaling pathway	ko04620	27 out of 1131 2.38726790450928%	85 out of 5847 1.45373695912434%	0.00414056	0.66663
Terpenoid backbone biosynthesis	ko00900	9 out of 1131 0.795755968169761%	19 out of 5847 0.324952967333675%	0.0052134	0.839358
Aminoacyl-tRNA biosynthesis	ko00970	16 out of 1131 1.41467727674624%	45 out of 5847 0.769625448948179%	0.00774895	1
Cytosolic DNA-sensing pathway	ko04623	18 out of 1131 1.59151193633952%	54 out of 5847 0.923550538737814%	0.0103462	1
Glycosylphosphatidylinositol(GPI)-anchor biosynthesis	ko00563	10 out of 1131 0.884173297966401%	27 out of 5847 0.461775269368907%	0.0242401	1
Spliceosome	ko03040	38 out of 1131 3.35985853227233%	145 out of 5847 2.47990422438858%	0.0250541	1
Sphingolipid metabolism	ko00600	16 out of 1131 1.41467727674624%	51 out of 5847 0.872242175474602%	0.027194	1
Systemic lupus erythematosus	ko05322	5 out of 1131 0.442086648983201%	10 out of 5847 0.17102787754404%	0.028532	1
Sulfur relay system	ko04122	5 out of 1131 0.442086648983201%	10 out of 5847 0.17102787754404%	0.028532	1
N-Glycan biosynthesis	ko00510	17 out of 1131 1.50309460654288%	57 out of 5847 0.974858902001026%	0.0374343	1
Base excision repair	ko03410	13 out of 1131 1.14942528735632%	41 out of 5847 0.701214297930563%	0.0405715	1
Selenocompound metabolism	ko00450	7 out of 1131 0.618921308576481%	18 out of 5847 0.307850179579271%	0.0433969	1
Ubiquinone and other terpenoid-quinone biosynthesis	ko00130	5 out of 1131 0.442086648983201%	11 out of 5847 0.188130665298444%	0.0441481	1
SNARE interactions in vesicular transport	ko04130	11 out of 1131 0.972590627763042%	35 out of 5847 0.598597571404139%	0.0605108	1
Ubiquitin mediated proteolysis	ko04120	35 out of 1131 3.0946065428824%	141 out of 5847 2.41149307337096%	0.0625451	1
mTOR signaling pathway	ko04150	19 out of 1131 1.67992926613616%	71 out of 5847 1.21429793056268%	0.0785843	1
One carbon pool by folate	ko00670	8 out of 1131 0.707338638373121%	25 out of 5847 0.427569693860099%	0.0930258	1
Apoptosis	ko04210	22 out of 1131 1.94518125552608%	87 out of 5847 1.48794253463315%	0.103183	1
Glutathione metabolism	ko00480	15 out of 1131 1.3262599469496%	56 out of 5847 0.957756114246622%	0.10888	1
Peroxisome	ko04146	26 out of 1131 2.29885057471264%	106 out of 5847 1.81289550196682%	0.109514	1
Herpes simplex infection	ko05168	47 out of 1131 4.15561450044209%	206 out of 5847 3.52317427740722%	0.117316	1
Porphyrin and chlorophyll metabolism	ko00860	8 out of 1131 0.707338638373121%	27 out of 5847 0.461775269368907%	0.134337	1
Glycine, serine and threonine metabolism	ko00260	13 out of 1131 1.14942528735632%	49 out of 5847 0.838036599965794%	0.137174	1
Fatty acid biosynthesis	ko00061	5 out of 1131 0.442086648983201%	15 out of 5847 0.256541816316059%	0.147446	1
TGF-beta signaling pathway	ko04350	19 out of 1131 1.67992926613616%	77 out of 5847 1.31691465708911%	0.147781	1
Glycerolipid metabolism	ko00561	15 out of 1131 1.3262599469496%	61 out of 5847 1.04327005301864%	0.187238	1
Dorso-ventral axis formation	ko04320	8 out of 1131 0.707338638373121%	30 out of 5847 0.513083632632119%	0.210412	1
Adipocytokine signaling pathway	ko04920	17 out of 1131 1.50309460654288%	72 out of 5847 1.23140071831709%	0.216325	1
Non-homologous end-joining	ko03450	5 out of 1131 0.442086648983201%	17 out of 5847 0.290747391824867%	0.219562	1
Oocyte meiosis	ko04114	29 out of 1131 2.56410256410256%	131 out of 5847 2.24046519582692%	0.23641	1
Histidine metabolism	ko00340	8 out of 1131 0.707338638373121%	31 out of 5847 0.530186420386523%	0.238869	1
Staphylococcus aureus infection	ko05150	2 out of 1131 0.17683465959328%	5 out of 5847 0.0855139387720198%	0.249288	1
Antigen processing and presentation	ko04612	2 out of 1131 0.17683465959328%	5 out of 5847 0.0855139387720198%	0.249288	1
Protein export	ko03060	6 out of 1131 0.530503978779841%	23 out of 5847 0.393364118351291%	0.27676	1
NOD-like receptor signaling pathway	ko04621	15 out of 1131 1.3262599469496%	66 out of 5847 1.12878399179066%	0.286031	1
Folate biosynthesis	ko00790	5 out of 1131 0.442086648983201%	19 out of 5847 0.324952967333675%	0.299907	1
Glycosaminoglycan degradation	ko00531	5 out of 1131 0.442086648983201%	20 out of 5847 0.342055755088079%	0.341714	1
Glycosaminoglycan biosynthesis - chondroitin sulfate / dermatan sulfate	ko00532	6 out of 1131 0.530503978779841%	25 out of 5847 0.427569693860099%	0.351146	1
Pentose phosphate pathway	ko00030	7 out of 1131 0.618921308576481%	30 out of 5847 0.513083632632119%	0.357686	1
Synthesis and degradation of ketone bodies	ko00072	3 out of 1131 0.26525198938992%	11 out of 5847 0.188130665298444%	0.360773	1
Nicotinate and nicotinamide metabolism	ko00760	9 out of 1131 0.795755968169761%	40 out of 5847 0.684111510176159%	0.365896	1
Insulin signaling pathway	ko04910	31 out of 1131 2.74093722369584%	150 out of 5847 2.5654181631606%	0.371006	1
Lysosome	ko04142	27 out of 1131 2.38726790450928%	130 out of 5847 2.22336240807252%	0.373072	1
mRNA surveillance pathway	ko03015	20 out of 1131 1.7683465959328%	95 out of 5847 1.62476483666838%	0.375325	1
Fatty acid degradation	ko00071	10 out of 1131 0.884173297966401%	46 out of 5847 0.786728236702583%	0.39693	1
Tyrosine metabolism	ko00350	10 out of 1131 0.884173297966401%	46 out of 5847 0.786728236702583%	0.39693	1
Drug metabolism - cytochrome P450	ko00982	11 out of 1131 0.972590627763042%	51 out of 5847 0.872242175474602%	0.397479	1
Metabolism of xenobiotics by cytochrome P450	ko00980	12 out of 1131 1.06100795755968%	56 out of 5847 0.957756114246622%	0.397744	1
Rheumatoid arthritis	ko05323	2 out of 1131 0.17683465959328%	7 out of 5847 0.119719514280828%	0.405174	1
Riboflavin metabolism	ko00740	3 out of 1131 0.26525198938992%	12 out of 5847 0.205233453052848%	0.418338	1
MAPK signaling pathway	ko04010	56 out of 1131 4.95137046861185%	281 out of 5847 4.80588335898751%	0.424219	1
Intestinal immune network for IgA production	ko04672	7 out of 1131 0.618921308576481%	32 out of 5847 0.547289208140927%	0.427009	1
Biosynthesis of amino acids	ko01230	19 out of 1131 1.67992926613616%	93 out of 5847 1.59055926115957%	0.436098	1
Alanine, aspartate and glutamate metabolism	ko00250	9 out of 1131 0.795755968169761%	43 out of 5847 0.735419873439371%	0.456246	1
Drug metabolism - other enzymes	ko00983	7 out of 1131 0.618921308576481%	33 out of 5847 0.564391995895331%	0.461429	1
Renin-angiotensin system	ko04614	4 out of 1131 0.353669319186561%	18 out of 5847 0.307850179579271%	0.470586	1
Sulfur metabolism	ko00920	3 out of 1131 0.26525198938992%	13 out of 5847 0.222336240807252%	0.474061	1
Glycosaminoglycan biosynthesis - heparan sulfate / heparin	ko00534	7 out of 1131 0.618921308576481%	34 out of 5847 0.581494783649735%	0.495365	1
Protein processing in endoplasmic reticulum	ko04141	35 out of 1131 3.0946065428824%	179 out of 5847 3.06139900803831%	0.50215	1
Fatty acid metabolism	ko01212	12 out of 1131 1.06100795755968%	61 out of 5847 1.04327005301864%	0.525763	1
Inositol phosphate metabolism	ko00562	14 out of 1131 1.23784261715296%	72 out of 5847 1.23140071831709%	0.539124	1
NF-kappa B signaling pathway	ko04064	2 out of 1131 0.17683465959328%	9 out of 5847 0.153925089789636%	0.543863	1
Glyoxylate and dicarboxylate metabolism	ko00630	7 out of 1131 0.618921308576481%	36 out of 5847 0.615700359158543%	0.560964	1
Regulation of autophagy	ko04140	6 out of 1131 0.530503978779841%	31 out of 5847 0.530186420386523%	0.571564	1
Jak-STAT signaling pathway	ko04630	22 out of 1131 1.94518125552608%	116 out of 5847 1.98392337951086%	0.579332	1
Vitamin B6 metabolism	ko00750	2 out of 1131 0.17683465959328%	10 out of 5847 0.17102787754404%	0.604231	1
Cyanoamino acid metabolism	ko00460	2 out of 1131 0.17683465959328%	10 out of 5847 0.17102787754404%	0.604231	1
Amino sugar and nucleotide sugar metabolism	ko00520	11 out of 1131 0.972590627763042%	59 out of 5847 1.00906447750983%	0.606816	1
Epstein-Barr virus infection	ko05169	5 out of 1131 0.442086648983201%	27 out of 5847 0.461775269368907%	0.620353	1
beta-Alanine metabolism	ko00410	7 out of 1131 0.618921308576481%	38 out of 5847 0.649905934667351%	0.622434	1
Steroid hormone biosynthesis	ko00140	11 out of 1131 0.972590627763042%	60 out of 5847 1.02616726526424%	0.630664	1
Fatty acid elongation	ko00062	6 out of 1131 0.530503978779841%	33 out of 5847 0.564391995895331%	0.63681	1
Carbon metabolism	ko01200	22 out of 1131 1.94518125552608%	120 out of 5847 2.05233453052848%	0.648032	1
Arginine and proline metabolism	ko00330	13 out of 1131 1.14942528735632%	72 out of 5847 1.23140071831709%	0.656539	1
TNF signaling pathway	ko04668	2 out of 1131 0.17683465959328%	11 out of 5847 0.188130665298444%	0.658333	1
Pyruvate metabolism	ko00620	8 out of 1131 0.707338638373121%	45 out of 5847 0.769625448948179%	0.664348	1
HTLV-I infection	ko05166	3 out of 1131 0.26525198938992%	18 out of 5847 0.307850179579271%	0.705783	1
Phenylalanine metabolism	ko00360	3 out of 1131 0.26525198938992%	18 out of 5847 0.307850179579271%	0.705783	1
Butanoate metabolism	ko00650	4 out of 1131 0.353669319186561%	24 out of 5847 0.410466906105695%	0.710067	1
Steroid biosynthesis	ko00100	5 out of 1131 0.442086648983201%	30 out of 5847 0.513083632632119%	0.716078	1
ErbB signaling pathway	ko04012	16 out of 1131 1.41467727674624%	92 out of 5847 1.57345647340517%	0.723627	1
Cytokine-cytokine receptor interaction	ko04060	29 out of 1131 2.56410256410256%	163 out of 5847 2.78775440396785%	0.724672	1
Valine, leucine and isoleucine degradation	ko00280	10 out of 1131 0.884173297966401%	59 out of 5847 1.00906447750983%	0.729945	1
RIG-I-like receptor signaling pathway	ko04622	15 out of 1131 1.3262599469496%	87 out of 5847 1.48794253463315%	0.732387	1
Taurine and hypotaurine metabolism	ko00430	4 out of 1131 0.353669319186561%	25 out of 5847 0.427569693860099%	0.741142	1
Other glycan degradation	ko00511	3 out of 1131 0.26525198938992%	19 out of 5847 0.324952967333675%	0.741349	1
Fructose and mannose metabolism	ko00051	6 out of 1131 0.530503978779841%	37 out of 5847 0.632803146912947%	0.747991	1
Fc gamma R-mediated phagocytosis	ko04666	2 out of 1131 0.17683465959328%	13 out of 5847 0.222336240807252%	0.748563	1
Wnt signaling pathway	ko04310	25 out of 1131 2.210433244916%	145 out of 5847 2.47990422438858%	0.77225	1
Viral carcinogenesis	ko05203	3 out of 1131 0.26525198938992%	20 out of 5847 0.342055755088079%	0.773405	1
Ascorbate and aldarate metabolism	ko00053	3 out of 1131 0.26525198938992%	20 out of 5847 0.342055755088079%	0.773405	1
Alcoholism	ko05034	2 out of 1131 0.17683465959328%	14 out of 5847 0.239439028561656%	0.78546	1
Mucin type O-Glycan biosynthesis	ko00512	6 out of 1131 0.530503978779841%	40 out of 5847 0.684111510176159%	0.813609	1
Citrate cycle (TCA cycle)	ko00020	5 out of 1131 0.442086648983201%	34 out of 5847 0.581494783649735%	0.815069	1
Influenza A	ko05164	3 out of 1131 0.26525198938992%	22 out of 5847 0.376261330596887%	0.827728	1
Retinol metabolism	ko00830	10 out of 1131 0.884173297966401%	65 out of 5847 1.11168120403626%	0.833879	1
Glycolysis / Gluconeogenesis	ko00010	11 out of 1131 0.972590627763042%	71 out of 5847 1.21429793056268%	0.835769	1
Pentose and glucuronate interconversions	ko00040	4 out of 1131 0.353669319186561%	29 out of 5847 0.495980844877715%	0.840396	1
Lysine degradation	ko00310	8 out of 1131 0.707338638373121%	54 out of 5847 0.923550538737814%	0.846765	1
VEGF signaling pathway	ko04370	10 out of 1131 0.884173297966401%	66 out of 5847 1.12878399179066%	0.847749	1
Cysteine and methionine metabolism	ko00270	6 out of 1131 0.530503978779841%	42 out of 5847 0.718317085684967%	0.849343	1
Huntington's disease	ko05016	3 out of 1131 0.26525198938992%	23 out of 5847 0.393364118351291%	0.850435	1
2-Oxocarboxylic acid metabolism	ko01210	3 out of 1131 0.26525198938992%	23 out of 5847 0.393364118351291%	0.850435	1
Other types of O-glycan biosynthesis	ko00514	5 out of 1131 0.442086648983201%	36 out of 5847 0.615700359158543%	0.85305	1
Propanoate metabolism	ko00640	4 out of 1131 0.353669319186561%	30 out of 5847 0.513083632632119%	0.859522	1
ABC transporters	ko02010	6 out of 1131 0.530503978779841%	43 out of 5847 0.735419873439371%	0.864997	1
Glycosphingolipid biosynthesis - globo series	ko00603	2 out of 1131 0.17683465959328%	17 out of 5847 0.290747391824867%	0.869005	1
Glycosaminoglycan biosynthesis - keratan sulfate	ko00533	3 out of 1131 0.26525198938992%	24 out of 5847 0.410466906105695%	0.870488	1
Hedgehog signaling pathway	ko04340	8 out of 1131 0.707338638373121%	57 out of 5847 0.974858902001026%	0.886189	1
Glycosphingolipid biosynthesis - ganglio series	ko00604	2 out of 1131 0.17683465959328%	18 out of 5847 0.307850179579271%	0.889408	1
Phosphatidylinositol signaling system	ko04070	14 out of 1131 1.23784261715296%	94 out of 5847 1.60766204891397%	0.894247	1
Glycerophospholipid metabolism	ko00564	14 out of 1131 1.23784261715296%	94 out of 5847 1.60766204891397%	0.894247	1
Notch signaling pathway	ko04330	7 out of 1131 0.618921308576481%	52 out of 5847 0.889344963229006%	0.900059	1
PPAR signaling pathway	ko03320	11 out of 1131 0.972590627763042%	77 out of 5847 1.31691465708911%	0.903046	1
Ether lipid metabolism	ko00565	6 out of 1131 0.530503978779841%	46 out of 5847 0.786728236702583%	0.904042	1
Arachidonic acid metabolism	ko00590	8 out of 1131 0.707338638373121%	60 out of 5847 1.02616726526424%	0.916795	1
Glycosphingolipid biosynthesis - lacto and neolacto series	ko00601	7 out of 1131 0.618921308576481%	54 out of 5847 0.923550538737814%	0.919996	1
Pantothenate and CoA biosynthesis	ko00770	2 out of 1131 0.17683465959328%	20 out of 5847 0.342055755088079%	0.921651	1
Biosynthesis of unsaturated fatty acids	ko01040	5 out of 1131 0.442086648983201%	42 out of 5847 0.718317085684967%	0.930045	1
Adherens junction	ko04520	14 out of 1131 1.23784261715296%	104 out of 5847 1.77868992645801%	0.956428	1
GnRH signaling pathway	ko04912	14 out of 1131 1.23784261715296%	104 out of 5847 1.77868992645801%	0.956428	1
Galactose metabolism	ko00052	3 out of 1131 0.26525198938992%	32 out of 5847 0.547289208140927%	0.962085	1
Ribosome	ko03010	29 out of 1131 2.56410256410256%	199 out of 5847 3.40345476312639%	0.969403	1
Primary bile acid biosynthesis	ko00120	4 out of 1131 0.353669319186561%	41 out of 5847 0.701214297930563%	0.969932	1
alpha-Linolenic acid metabolism	ko00592	2 out of 1131 0.17683465959328%	26 out of 5847 0.444672481614503%	0.97319	1
Starch and sucrose metabolism	ko00500	4 out of 1131 0.353669319186561%	44 out of 5847 0.752522661193775%	0.98093	1
Tryptophan metabolism	ko00380	5 out of 1131 0.442086648983201%	52 out of 5847 0.889344963229006%	0.982345	1
Melanogenesis	ko04916	14 out of 1131 1.23784261715296%	116 out of 5847 1.98392337951086%	0.986995	1
Endocytosis	ko04144	41 out of 1131 3.62511052166225%	284 out of 5847 4.85719172225073%	0.98894	1
Gap junction	ko04540	13 out of 1131 1.14942528735632%	111 out of 5847 1.89840944073884%	0.989027	1
Pathways in cancer	ko05200	2 out of 1131 0.17683465959328%	31 out of 5847 0.530186420386523%	0.989382	1
Regulation of actin cytoskeleton	ko04810	35 out of 1131 3.0946065428824%	251 out of 5847 4.2927997263554%	0.991157	1
Linoleic acid metabolism	ko00591	2 out of 1131 0.17683465959328%	33 out of 5847 0.564391995895331%	0.992715	1
Phagosome	ko04145	23 out of 1131 2.03359858532272%	180 out of 5847 3.07850179579271%	0.993138	1
Tight junction	ko04530	20 out of 1131 1.7683465959328%	174 out of 5847 2.97588506926629%	0.998233	1
Salmonella infection	ko05132	16 out of 1131 1.41467727674624%	165 out of 5847 2.82195997947665%	0.999799	1
Focal adhesion	ko04510	27 out of 1131 2.38726790450928%	242 out of 5847 4.13887463656576%	0.999831	1
Vascular smooth muscle contraction	ko04270	13 out of 1131 1.14942528735632%	153 out of 5847 2.61672652642381%	0.999947	1
ECM-receptor interaction	ko04512	5 out of 1131 0.442086648983201%	91 out of 5847 1.55635368565076%	0.999969	1
Adrenergic signaling in cardiomyocytes	ko04261	14 out of 1131 1.23784261715296%	166 out of 5847 2.83906276723106%	0.999976	1
Cell adhesion molecules (CAMs)	ko04514	15 out of 1131 1.3262599469496%	176 out of 5847 3.0100906447751%	0.999983	1
Oxidative phosphorylation	ko00190	9 out of 1131 0.795755968169761%	132 out of 5847 2.25756798358132%	0.999989	1
Calcium signaling pathway	ko04020	22 out of 1131 1.94518125552608%	238 out of 5847 4.07046348554814%	0.999996	1
Cardiac muscle contraction	ko04260	2 out of 1131 0.17683465959328%	80 out of 5847 1.36822302035232%	0.999999	1
Neuroactive ligand-receptor interaction	ko04080	24 out of 1131 2.12201591511936%	324 out of 5847 5.54130323242689%	1	1
