# Supplementary material for: Genomic and transcriptomic insights into molecular basis of sexually dimorphic nuptial spines in Leptobrachium leishanense
Source: Nat Commun. 2019 Dec 5;10:5551. doi: 10.1038/s41467-019-13531-5 (PMC6895153; doi:10.1038/s41467-019-13531-5)
Supplement: Supplementary file 9 — Supplementary Data 7 [file 41467_2019_13531_MOESM9_ESM.xlsx]

## Sheet: Sheet1
Supplementary Data 7. Positively selected genes in L. leishanense compared with six other anurans.
Gene IDs	branch_pvalue	sites	GO_annotation	KEGG_annotation	KOG_class	KOG_class_annotation	Pfam_annotation	Swissprot_annotation	TrEMBL_annotation	nr_annotation
LLE0009429	0.00202593	87,G,0.982*;103,G,0.976*;304,T,0.962*	Molecular Function: nucleic acid binding (GO:0003676);; Molecular Function: metal ion binding (GO:0046872);;	K09192|0|xla:735230|K09192 transcription factor Sp2 | (RefSeq) sp2.S, sp2; Sp2 transcription factor S homeolog	[R]	General function prediction only	Zinc-finger double domain	Transcription factor Sp3 GN=SP3 OS=Gallus gallus (Chicken) PE=1 SV=1	Uncharacterized protein {ECO:0000313|Ensembl:ENSXETP00000062382} (Fragment) OS=Xenopus tropicalis (Western clawed frog) PE=4 SV=1	Sp2 transcription factor [Xenopus laevis]
LLE0016175	0.00421647	95,E,0.996**	--	K14850|8.22503e-124|xtr:100498652|K14850 ribosomal RNA-processing protein 8 [EC:2.1.1.287] | (RefSeq) rrp8; ribosomal RNA processing 8, methyltransferase, homolog	[A]	RNA processing and modification	Hypothetical methyltransferase	--	Uncharacterized protein {ECO:0000313|Ensembl:ENSLACP00000001395} OS=Latimeria chalumnae (West Indian ocean coelacanth) PE=4 SV=1	PREDICTED: ribosomal RNA-processing protein 8-like [Xenopus (Silurana) tropicalis]
LLE0012266	0.0452982	8,N,0.969*	Cellular Component: mitochondrion (GO:0005739);; Biological Process: calcium ion transport (GO:0006816);; Cellular Component: integral component of membrane (GO:0016021);; Biological Process: ion transmembrane transport (GO:0034220);; Biological Process: establishment of localization in cell (GO:0051649);; Biological Process: regulation of biological quality (GO:0065008);;	K13754|0|xla:100190771|K13754 solute carrier family 24 (sodium/potassium/calcium exchanger), member 6 | (RefSeq) slc8b1.S, slc24a6, slc8b1; solute carrier family 8 (sodium/lithium/calcium exchanger), member B1 S homeolog	[P]	Inorganic ion transport and metabolism	Sodium/calcium exchanger protein	Sodium/potassium/calcium exchanger 5 (Precursor) GN=slc24a5 OS=Danio rerio (Zebrafish) PE=2 SV=1	Uncharacterized protein {ECO:0000313|EMBL:AAI67979.1} OS=Xenopus laevis (African clawed frog) PE=2 SV=1	solute carrier family 8 (sodium/lithium/calcium exchanger), member B1 [Xenopus laevis]
LLE0005161	0.0218347	14,D,0.981*;157,I,0.973*	--	--	--	--	--	Cell cycle progression protein 1 GN=CCPG1 OS=Gallus gallus (Chicken) PE=2 SV=1	Uncharacterized protein {ECO:0000313|Ensembl:ENSXETP00000057868} OS=Xenopus tropicalis (Western clawed frog) PE=4 SV=1	PREDICTED: cell cycle progression protein 1 isoform X3 [Xenopus (Silurana) tropicalis]
LLE0016905	0.025252	63,R,0.991**	Molecular Function: calcium ion binding (GO:0005509);; Cellular Component: mitochondrial inner membrane (GO:0005743);; Biological Process: neuron projection development (GO:0031175);;	--	[R]	General function prediction only	EF-hand domain pair	Calmodulin, striated muscle GN=CCM1 OS=Gallus gallus (Chicken) PE=3 SV=2	MGC80733 protein {ECO:0000313|EMBL:AAH73325.1} OS=Xenopus laevis (African clawed frog) PE=2 SV=1	EF-hand domain family, member D1 [Xenopus laevis]
LLE0024516	0.00101388	1577,H,0.954*	--	K20478|0|pss:102456121|K20478 golgin subfamily B member 1 | (RefSeq) golgin subfamily B member 1-like	--	--	--	--	Uncharacterized protein {ECO:0000313|Ensembl:ENSXETP00000059995} OS=Xenopus tropicalis (Western clawed frog) PE=4 SV=1	PREDICTED: golgin subfamily B member 1 isoform X3 [Chrysemys picta bellii]
LLE0005030	0.0235446	165,C,0.996**	--	K16519|1.24776e-138|xtr:594906|K16519 A-kinase anchor protein 2 | (RefSeq) palm; paralemmin	--	--	Paralemmin	Paralemmin-1 (Precursor) GN=PALM OS=Gallus gallus (Chicken) PE=1 SV=1	Uncharacterized protein {ECO:0000313|Ensembl:ENSXETP00000032055} OS=Xenopus tropicalis (Western clawed frog) PE=4 SV=1	LOC594906 protein, partial [Xenopus (Silurana) tropicalis]
LLE0021476	0.0317272	3,R,0.972*;160,K,0.952*	--	K14697|0|xtr:100489414|K14697 solute carrier family 30 (zinc transporter), member 10 | (RefSeq) slc30a10, znt-10, znt10, zrc1; solute carrier family 30 member 10	[P]	Inorganic ion transport and metabolism	Cation efflux family	Zinc transporter 7 GN=SLC30A7 OS=Gallus gallus (Chicken) PE=2 SV=1	Uncharacterized protein {ECO:0000313|Ensembl:ENSXETP00000005883} (Fragment) OS=Xenopus tropicalis (Western clawed frog) PE=4 SV=1	PREDICTED: zinc transporter 10 [Xenopus (Silurana) tropicalis]
LLE0013680	0.0115452	42,H,0.995**;96,Q,0.969*;120,K,0.967*	--	K14793|0|xtr:100497378|K14793 ribosomal RNA-processing protein 9 | (RefSeq) rrp9; ribosomal RNA processing 9, small subunit (SSU) processome component, homolog	[A]	RNA processing and modification	WD domain, G-beta repeat	Lissencephaly-1 homolog A {ECO:0000255|HAMAP-Rule:MF_03141} GN=si:dkey-95O3.1 OS=Danio rerio (Zebrafish) PE=2 SV=3	LOC100137676 protein {ECO:0000313|EMBL:AAI57488.1} (Fragment) OS=Xenopus laevis (African clawed frog) PE=2 SV=1	LOC100137676 protein [Xenopus laevis]
LLE0020908	0.0479406	43,E,0.985*;146,R,0.960*	--	--	--	--	--	--	Uncharacterized protein {ECO:0000313|Ensembl:ENSXETP00000034509} OS=Xenopus tropicalis (Western clawed frog) PE=2 SV=1	TNFAIP3 interacting protein 1 [Xenopus (Silurana) tropicalis]
LLE0011489	0.0164977	3,Q,0.983*;5,N,0.974*;6,S,0.992**;9,P,0.954*;13,L,0.977*;15,S,0.983*	Molecular Function: RNA polymerase II repressing transcription factor binding (GO:0001103);; Biological Process: acrosome assembly (GO:0001675);; Cellular Component: female pronucleus (GO:0001939);; Cellular Component: male pronucleus (GO:0001940);; Cellular Component: transcription factor TFIIA complex (GO:0005672);; Cellular Component: nuclear euchromatin (GO:0005719);; Cellular Component: cyto…	K03120|0|fab:101815196|K03120 transcription initiation factor TFIID TATA-box-binding protein | (RefSeq) TBP; TATA-box binding protein	[K]	Transcription	Transcription factor TFIID (or TATA-binding protein, TBP)	TATA-box-binding protein GN=TBP OS=Gallus gallus (Chicken) PE=2 SV=1	Uncharacterized protein {ECO:0000313|Ensembl:ENSFALP00000003381} OS=Ficedula albicollis (Collared flycatcher) PE=3 SV=1	PREDICTED: TATA-box-binding protein isoform X1 [Mesitornis unicolor]
LLE0012192	0.0486442	43,T,0.971*;65,A,0.951*	Biological Process: single-organism cellular process (GO:0044763);; Biological Process: positive regulation of biological process (GO:0048518);; Biological Process: regulation of cellular process (GO:0050794);;	K06256|1.64161e-102|xtr:394545|K06256 CD44 antigen | (RefSeq) cd44, XCD44, cdw44, cspg8, ecmr-iii, hcell, lhr, mc56, mdu2, mdu3, mic4, mutch-i, pgp1; CD44 molecule (Indian blood group)	--	--	Extracellular link domain	Versican core protein (Precursor) GN=VCAN OS=Gallus gallus (Chicken) PE=2 SV=1	CD44 molecule (Indian blood group) {ECO:0000313|EMBL:AAH61327.1} OS=Xenopus tropicalis (Western clawed frog) PE=2 SV=1	CD44 molecule (Indian blood group) precursor [Xenopus (Silurana) tropicalis]
LLE0008247	0.0166343	48,A,0.997**	Cellular Component: cytoplasm (GO:0005737);; Molecular Function: glycolipid transporter activity (GO:0017089);; Biological Process: glycolipid transport (GO:0046836);; Molecular Function: glycolipid binding (GO:0051861);;	--	[G]	Carbohydrate transport and metabolism	Glycolipid transfer protein (GLTP)	Glycolipid transfer protein A GN=gltp-a OS=Xenopus laevis (African clawed frog) PE=2 SV=1	Glycolipid transfer protein {ECO:0000313|Ensembl:ENSXETP00000040315} OS=Xenopus tropicalis (Western clawed frog) PE=4 SV=1	glycolipid transfer protein A [Xenopus laevis]
LLE0015250	0.000299932	93,L,0.956*	Biological Process: neural crest cell migration (GO:0001755);; Biological Process: neural tube closure (GO:0001843);; Molecular Function: actin binding (GO:0003779);; Biological Process: Rho protein signal transduction (GO:0007266);; Molecular Function: protein phosphatase 1 binding (GO:0008157);; Cellular Component: lamellipodium (GO:0030027);; Biological Process: actin cytoskeleton organization…	K17585|0|xla:735048|K17585 phosphatase and actin regulator 4 | (RefSeq) phactr4.S, phactr4, phactr4-a, phactr4-b; phosphatase and actin regulator 4 S homeolog	[R]	General function prediction only	RPEL repeat	Phosphatase and actin regulator 4-A GN=phactr4-a OS=Xenopus laevis (African clawed frog) PE=2 SV=1	Phosphatase and actin regulator {ECO:0000256|RuleBase:RU301113} OS=Latimeria chalumnae (West Indian ocean coelacanth) PE=3 SV=1	phosphatase and actin regulator 4-A [Xenopus laevis]
LLE0011970	0.00451532	13,G,0.973*;15,M,0.993**;21,C,0.974*;22,P,0.997**;26,S,0.998**;27,P,0.986*;28,A,0.980*;30,C,1.000**	Molecular Function: SNAP receptor activity (GO:0005484);; Biological Process: intracellular protein transport (GO:0006886);; Cellular Component: membrane (GO:0016020);;	K08492|6.48551e-171|xtr:549463|K08492 syntaxin 18 | (RefSeq) stx18; syntaxin 18	[U]	Intracellular trafficking, secretion, and vesicular transport	SNARE-complex protein Syntaxin-18 N-terminus	Syntaxin-18 OS=Danio rerio (Zebrafish) PE=2 SV=1	Uncharacterized protein {ECO:0000313|Ensembl:ENSXETP00000034998} OS=Xenopus tropicalis (Western clawed frog) PE=4 SV=1	syntaxin 18 [Xenopus (Silurana) tropicalis]
LLE0008388	0.00220764	89,P,0.985*;145,I,0.980*;147,G,0.981*;152,K,0.985*;158,L,0.989*;165,V,0.968*	--	--	--	--	SH2 domain	Hematopoietic SH2 domain-containing protein homolog GN=hsh2d OS=Danio rerio (Zebrafish) PE=2 SV=1	Uncharacterized protein {ECO:0000313|Ensembl:ENSONIP00000002936} OS=Oreochromis niloticus (Nile tilapia) PE=4 SV=1	PREDICTED: uncharacterized protein LOC102348034 [Latimeria chalumnae]
LLE0011560	0.000461251	64,K,1.000**;66,S,1.000**;72,T,0.999**;73,R,0.997**;74,H,0.999**;77,T,0.981*;81,E,0.997**;82,K,1.000**;84,P,0.999**;87,D,1.000**;88,K,1.000**;89,C,1.000**;92,R,1.000**;94,R,0.981*;95,R,1.000**;98,G,1.000**;100,H,0.977*;101,P,0.955*;102,S,1.000**;104,L,1.000**;106,S,0.996**;107,T,0.999**;112,S,1.000**;115,S,0.998**	--	K09208|1.45694e-65|xla:373598|K09208 krueppel-like factor 9/13/14/16 | (RefSeq) klf9.L, BTEB, BTEB1, bteb1-A, gene_1, klf9, klf9-a, klf9-b; Kruppel-like factor 9 L homeolog	[R]	General function prediction only	--	Transcription factor Sp9 GN=sp9 OS=Danio rerio (Zebrafish) PE=2 SV=1	BTEB {ECO:0000313|EMBL:AAC59864.1} OS=Xenopus laevis (African clawed frog) PE=2 SV=1	BTEB [Xenopus laevis]
LLE0024398	0.004867	128,C,0.991**	Cellular Component: nucleolus (GO:0005730);; Cellular Component: integral component of membrane (GO:0016021);; Cellular Component: nuclear membrane (GO:0031965);; Biological Process: ribosome biogenesis (GO:0042254);;	K14771|0|xla:414653|K14771 U3 small nucleolar RNA-associated protein 19 | (RefSeq) noc4l.L, net49, noc4, noc4l, noc4l-a, noc4l-b, noc4la; nucleolar complex associated 4 homolog L homeolog	[J]	Translation, ribosomal structure and biogenesis	CBF/Mak21 family	Nucleolar complex protein 4 homolog B GN=noc4l-b OS=Xenopus laevis (African clawed frog) PE=2 SV=1	Uncharacterized protein {ECO:0000313|Ensembl:ENSXETP00000004367} OS=Xenopus tropicalis (Western clawed frog) PE=4 SV=1	nucleolar complex protein 4 homolog B [Xenopus laevis]
LLE0007272	0.00975241	677,Q,0.959*	Biological Process: mitotic cytokinesis (GO:0000281);; Cellular Component: kinetochore (GO:0000776);; Biological Process: skeletal system development (GO:0001501);; Biological Process: eye photoreceptor cell differentiation (GO:0001754);; Biological Process: heart looping (GO:0001947);; Biological Process: heart jogging (GO:0003146);; Biological Process: endocardium development (GO:0003157);; Bio…	K02085|0|xtr:779466|K02085 adenomatosis polyposis coli protein | (RefSeq) apc, dp2, dp2.5, dp3, fap, fpc, xapc; adenomatous polyposis coli	[TZ]	--	APC basic domain	Adenomatous polyposis coli homolog GN=apc OS=Xenopus laevis (African clawed frog) PE=1 SV=2	Uncharacterized protein {ECO:0000313|Ensembl:ENSXETP00000046491} (Fragment) OS=Xenopus tropicalis (Western clawed frog) PE=4 SV=1	PREDICTED: adenomatous polyposis coli homolog isoformX1 [Xenopus (Silurana) tropicalis]
LLE0002112	0.0116803	423,S,0.968*;425,S,0.968*;426,S,0.989*	--	--	--	--	PDZ domain (Also known as DHR or GLGF)	Disks large homolog 4 GN=dlg4 OS=Danio rerio (Zebrafish) PE=2 SV=1	Uncharacterized protein {ECO:0000313|Ensembl:ENSXETP00000033990} OS=Xenopus tropicalis (Western clawed frog) PE=4 SV=1	PREDICTED: PDZ domain-containing protein 2 [Xenopus (Silurana) tropicalis]
LLE0011014	0.0398302	4,H,0.994**;31,N,0.999**	Cellular Component: mitochondrion (GO:0005739);; Cellular Component: plasma membrane (GO:0005886);; Biological Process: obsolete ATP catabolic process (GO:0006200);; Molecular Function: drug binding (GO:0008144);; Biological Process: mitochondrial ATP synthesis coupled proton transport (GO:0042776);; Molecular Function: proton-transporting ATP synthase activity, rotational mechanism (GO:0046933);;	K02137|9.58467e-114|xtr:733460|K02137 F-type H+-transporting ATPase subunit O | (RefSeq) atp5o; ATP synthase, H+ transporting, mitochondrial F1 complex, O subunit	[C]	Energy production and conversion	ATP synthase delta (OSCP) subunit	--	ATP synthase, H+ transporting, mitochondrial F1 complex, O subunit (Oligomycin sensitivity conferring protein) {ECO:0000313|EMBL:CAJ82396.1} OS=Xenopus tropicalis (Western clawed frog) PE=2 SV=1	ATP synthase subunit O, mitochondrial [Xenopus (Silurana) tropicalis]
LLE0022382	0.0358528	411,S,0.967*;473,K,0.975*	Molecular Function: tRNA binding (GO:0000049);; Molecular Function: methionine-tRNA ligase activity (GO:0004825);; Molecular Function: ATP binding (GO:0005524);; Cellular Component: cytoplasm (GO:0005737);; Biological Process: methionyl-tRNA aminoacylation (GO:0006431);;	K01874|0|xla:379675|K01874 methionyl-tRNA synthetase [EC:6.1.1.10] | (RefSeq) mars; methionyl-tRNA synthetase, cytoplasmic	[J]	Translation, ribosomal structure and biogenesis	tRNA synthetases class I (M)	Methionine--tRNA ligase, cytoplasmic GN=mars OS=Xenopus laevis (African clawed frog) PE=2 SV=1	Mars-prov protein {ECO:0000313|EMBL:AAH77353.1} OS=Xenopus laevis (African clawed frog) PE=2 SV=1	methionine--tRNA ligase, cytoplasmic [Xenopus laevis]
LLE0001229	0.00746125	213,P,0.960*;258,P,0.967*	Molecular Function: nucleic acid binding (GO:0003676);; Molecular Function: metal ion binding (GO:0046872);;	K04684|0|xla:431939|K04684 transcription factor Sp1 | (RefSeq) sp1.L, sp1; Sp1 transcription factor L homeolog	[R]	General function prediction only	Zinc-finger double domain	Transcription factor Sp3 GN=SP3 OS=Gallus gallus (Chicken) PE=1 SV=1	Uncharacterized protein {ECO:0000313|Ensembl:ENSXETP00000027712} OS=Xenopus tropicalis (Western clawed frog) PE=4 SV=1	Sp1 transcription factor [Xenopus laevis]
LLE0022556	0.00868286	8,H,0.996**;249,K,0.994**	--	K17498|0|xtr:595082|K17498 transcription factor SPN1 | (RefSeq) iws1; IWS1, SUPT6H interacting protein	[S]	Function unknown	TFIIS helical bundle-like domain	Protein IWS1 homolog GN=iws1 OS=Xenopus tropicalis (Western clawed frog) PE=2 SV=1	Protein IWS1 like protein {ECO:0000313|EMBL:EMP42627.1} (Fragment) OS=Chelonia mydas (Green sea-turtle) PE=4 SV=1	protein IWS1 homolog [Xenopus (Silurana) tropicalis]
LLE0006982	0.0237739	314,E,0.963*	--	--	--	--	C1q domain	--	MGC82006 protein {ECO:0000313|EMBL:AAH80388.1} OS=Xenopus laevis (African clawed frog) PE=2 SV=1	PREDICTED: EMILIN-2 isoform 1 [Xenopus (Silurana) tropicalis]
LLE0014982	0.0112721	58,S,0.957*;68,S,0.969*;69,V,0.976*;98,K,0.995**	--	--	--	--	SH2 domain	Proto-oncogene tyrosine-protein kinase LCK GN=LCK OS=Gallus gallus (Chicken) PE=2 SV=2	MGC82961 protein {ECO:0000313|EMBL:AAH80034.1} OS=Xenopus laevis (African clawed frog) PE=2 SV=1	MGC82961 protein [Xenopus laevis]
LLE0020345	0.0419336	243,E,0.951*	Biological Process: cellular amino acid metabolic process (GO:0006520);; Molecular Function: lyase activity (GO:0016829);; Molecular Function: pyridoxal phosphate binding (GO:0030170);;	K01620|0|xtr:594999|K01620 threonine aldolase [EC:4.1.2.48] | (RefSeq) tha1p, gly1; threonine aldolase 1 pseudogene	[E]	Amino acid transport and metabolism	Beta-eliminating lyase	--	Uncharacterized protein {ECO:0000313|Ensembl:ENSXETP00000060908} OS=Xenopus tropicalis (Western clawed frog) PE=4 SV=1	threonine aldolase 1 pseudogene [Xenopus (Silurana) tropicalis]
